# Supplementary material for: Regulation of transcriptional homeostasis by DNA methylation upon genome duplication in pak choi
Source: Mol Hortic. 2025 Apr 5;5:22. doi: 10.1186/s43897-025-00145-3 (PMC11971760; doi:10.1186/s43897-025-00145-3)
Supplement: Supplementary file 11 — Additional file 11. Table S1. Statistics of the read quantity and quality of the filtered transcriptome sequencing data. [file 43897_2025_145_MOESM11_ESM.xlsx]

## Sheet: Sheet1
Table S1. Statistics of reads quantity and quality of filtered transcriptome sequencing data
Samples	Bc2X	Bc4X
Clean Reads (M)	42818542	46810733
Clean Base Number (bp)	6936559950	7021609950
GC (%)	23.845	24.015
Q30 (%)	91.56	91.14
Average Depth (X)	14.3	14.48
Mapping Rate (%)	95.26	95.54
