# Supplementary material for: Regulation of transcriptional homeostasis by DNA methylation upon genome duplication in pak choi
Source: Mol Hortic. 2025 Apr 5;5:22. doi: 10.1186/s43897-025-00145-3 (PMC11971760; doi:10.1186/s43897-025-00145-3)
Supplement: Supplementary file 12 — Additional file 12. Table S2. The transcription levels of all genes in Bc2X and Bc4X. Bc2X-1, Bc2X-2, and Bc2X-3 represent different biological replicates of Bc2X. Bc4X-1, Bc4X-2, and Bc4X-3 represent different biological replicates of Bc4X. [file 43897_2025_145_MOESM12_ESM.xlsx]

## Sheet: Sheet1
Supplemental table 2 The transcription levels of all genes in Bc2X and Bc4X
	Bc2X-1	Bc2X-2	Bc2X-3	Bc4X-1	Bc4X-2	Bc4X-3
BraA01g000010.3C	0.099	0.161	0.127	0.108	0.056	0.113
BraA01g000020.3C	7.643	6.769	6.178	6.603	5.981	5.261
BraA01g000030.3C	3.402	5.4	4.242	3.467	3.512	2.997
BraA01g000040.3C	94.396	117.928	92.165	77.901	71.455	58.21
BraA01g000050.3C	4.931	9.578	8.509	7.892	8.616	7.149
BraA01g000060.3C	0.033	0	0	0.127	0.169	0.076
BraA01g000070.3C	32.7	2.701	27.034	5.247	6.155	6.569
BraA01g000080.3C	70.174	116.763	76.513	76.198	84.091	80.324
BraA01g000090.3C	3.223	4.082	2.931	4.091	3.502	4.199
BraA01g000100.3C	7.281	25.041	8.973	6.148	7.238	8.739
BraA01g000110.3C	0	0.134	0	0	0	0
BraA01g000120.3C	1.834	3.464	2.093	1.23	0.809	0.585
BraA01g000130.3C	86.524	54.762	67.345	101.841	91.864	133.402
BraA01g000140.3C	0	0	0	0	0	0
BraA01g000150.3C	44.244	48.277	48.065	67.624	75.021	74.882
BraA01g000160.3C	0	0.14	0	0.039	0	0.041
BraA01g000170.3C	4.894	10.662	5.398	4.133	3.949	5.868
BraA01g000180.3C	11.013	12.176	10.773	11.155	11.113	10.123
BraA01g000190.3C	4.549	8.027	3.169	4.04	3.699	4.407
BraA01g000200.3C	527.238	653.319	552.518	692.528	668.637	735.575
BraA01g000210.3C	6.81	6.747	8.466	4.721	10.483	9.047
BraA01g000220.3C	0	0	0	0	0	0
BraA01g000230.3C	1.296	1.799	1.864	1.029	1.108	0.709
BraA01g000240.3C	3.08	2.09	5.068	3.164	3.558	1.495
BraA01g000250.3C	2.533	1.171	2.781	1.438	1.485	1.829
BraA01g000260.3C	68.126	52.84	65.604	63.516	56.762	55.332
BraA01g000270.3C	57.04	45.532	58.441	67.915	71.087	67.66
BraA01g000280.3C	0.131	0	0	0	0	0
BraA01g000290.3C	0.022	0	0	0	0	0
BraA01g000300.3C	0	0	0.093	0	0	0
BraA01g000310.3C	8.687	11.749	7.299	8.792	7.332	7.248
BraA01g000320.3C	47.019	37.737	43.833	50.451	56.387	49.928
BraA01g000330.3C	19.669	28.769	23.58	30.812	28.09	52.089
BraA01g000340.3C	0.554	0	0.426	0.456	0.628	0.318
BraA01g000350.3C	129.637	124.122	129.388	192.019	189.104	194.095
BraA01g000360.3C	3.732	3.466	4.74	3.126	3.228	2.028
BraA01g000370.3C	1.274	0.303	2.498	1.017	1.05	2.657
BraA01g000380.3C	0	0	0	0	0	0
BraA01g000390.3C	11.653	8.026	12.044	5.143	7.897	4.198
BraA01g000400.3C	0	0	0	0	0.191	0
BraA01g000410.3C	0	0	0	0	0	0
BraA01g000420.3C	9.66	6.552	10.949	6.251	5.836	6.273
BraA01g000430.3C	11.514	8.607	8.094	6.977	6.563	5.47
BraA01g000440.3C	1.81	1.365	1.43	1.146	1.263	1.038
BraA01g000450.3C	4.705	4.126	2.555	2.623	1.854	2.084
BraA01g000460.3C	0.077	0.201	0.039	0.295	0.087	0.309
BraA01g000470.3C	9.86	9.306	10.256	12.874	13.826	14.871
BraA01g000480.3C	11.21	17.253	8.097	19.452	18.224	26.704
BraA01g000490.3C	5.148	5.872	5.546	3.822	5.263	4.632
BraA01g000500.3C	0	0	0	0	0	0
BraA01g000510.3C	0.083	0	0	0	0	0
BraA01g000520.3C	0	0	0	0	0	0
BraA01g000530.3C	24.622	16.945	17.695	16.759	15.749	17.008
BraA01g000540.3C	14.962	16.276	12.547	23.439	21.508	27.53
BraA01g000550.3C	0.064	0.084	0	0.047	0.024	0.049
BraA01g000560.3C	0	0	0	0.127	0	0
BraA01g000570.3C	15.096	13.866	15.648	19.447	21.477	18.674
BraA01g000580.3C	41.645	35.613	40.538	48.963	50.027	45.895
BraA01g000590.3C	22.889	29.847	23.565	23.992	18.649	19.039
BraA01g000600.3C	0	0.057	0	0	0	0
BraA01g000610.3C	1.325	1.608	1.263	1.869	1.448	1.954
BraA01g000620.3C	0	0	0	0	0	0
BraA01g000630.3C	188.38	188.566	171.501	239.973	262.416	263.811
BraA01g000640.3C	0.333	0.087	0.274	0.512	0.151	0.076
BraA01g000650.3C	0	0.056	0	0	0	0
BraA01g000660.3C	37.161	13.656	39.247	35.273	37.464	35.987
BraA01g000670.3C	3.638	3.384	3.664	7.986	5.631	6.502
BraA01g000680.3C	0.918	1.739	1.119	0.856	0.845	0.816
BraA01g000690.3C	3.334	5.365	4.741	10.229	12.793	10.103
BraA01g000700.3C	113.164	139.727	160.945	49.302	63.523	57.94
BraA01g000710.3C	0	0	0	0	0	0
BraA01g000720.3C	18.497	28.741	15.239	7.936	5.909	5.884
BraA01g000730.3C	12.031	17.672	15.376	9.577	10.003	9.29
BraA01g000740.3C	0	0.099	0	0	0	0
BraA01g000750.3C	42.958	58.83	42.568	35.687	36.002	42.244
BraA01g000760.3C	22.387	20.685	21.02	21.643	19.941	22.108
BraA01g000770.3C	0.941	0	0.58	5.782	6.185	2.159
BraA01g000780.3C	25.872	21.318	27.196	25.684	29.689	30.549
BraA01g000790.3C	4.708	16.167	8.672	15.379	16.179	13.46
BraA01g000800.3C	0.269	0	0	0	0	0
BraA01g000810.3C	0	0	0	0	0	0
BraA01g000820.3C	0.043	0.226	0.089	0.047	0.147	0.173
BraA01g000830.3C	4.569	8.538	5.881	4.909	5.434	12.846
BraA01g000840.3C	24.884	35.147	23.959	26.867	22.079	26.653
BraA01g000850.3C	57.416	89.003	55.93	51.341	44.174	68.188
BraA01g000860.3C	37.499	24.293	37.623	28.118	31.748	39.214
BraA01g000870.3C	0.097	0.338	0.133	0.036	0.073	0.037
BraA01g000880.3C	0.944	0.709	1.381	0.673	1.016	0.65
BraA01g000890.3C	0.099	0.043	0.034	0.036	0.15	0.038
BraA01g000900.3C	1108.05	1175.62	1372.27	1385.45	1542	1804.16
BraA01g000910.3C	0	0	0	0	0	0
BraA01g000920.3C	0	0	0	0	0	0
BraA01g000930.3C	0	0	0	0	0	0
BraA01g000940.3C	0	0	0	0	0	0
BraA01g000950.3C	29.434	25.898	26.361	25.928	26.19	23.188
BraA01g000960.3C	0	0	0	0	0	0
BraA01g000970.3C	0	0	0	0	0	0
BraA01g000980.3C	28.034	26.677	25.405	24.827	22.385	19.983
BraA01g000990.3C	145.012	132.546	169.352	197.221	216.453	201.764
BraA01g001000.3C	3.344	2.153	3.28	3.451	3.055	1.947
BraA01g001010.3C	0.404	0.352	0	0.148	0.153	0.154
BraA01g001020.3C	17.243	24.536	22.409	33.832	30.962	31.337
BraA01g001030.3C	0.329	0.228	0.437	0.17	0.197	0.266
BraA01g001040.3C	23.078	21.418	22.561	17.374	16.685	16.93
BraA01g001050.3C	0	0	0	0	0.019	0
BraA01g001060.3C	7.917	7.826	8.486	11.622	10.769	9.877
BraA01g001070.3C	1.834	2.398	1.474	3.239	2.35	1.372
BraA01g001080.3C	1.875	4.086	3.25	1.458	1.462	2.107
BraA01g001090.3C	0.345	0.266	0.306	0.344	0.515	0.557
BraA01g001100.3C	0.058	0.025	0.04	0.107	0.11	0.089
BraA01g001110.3C	1292.89	1002.57	1171.86	2058.71	2236.84	2215.78
BraA01g001120.3C	14.46	13.842	14.748	14.382	12.865	19.095
BraA01g001130.3C	19.348	16.82	20.848	10.984	8.994	13.805
BraA01g001140.3C	43.782	35.613	45.795	52.508	56.299	48.425
BraA01g001150.3C	69.331	74.855	65.663	74.068	70.469	78.064
BraA01g001160.3C	0.042	0	0	0	0	0
BraA01g001170.3C	0	0	0	0	0	0
BraA01g001180.3C	3.331	4.631	4.275	5.788	6.625	7.436
BraA01g001190.3C	0	0	0	0	0	0
BraA01g001200.3C	13.157	25.211	14.782	23.883	26.96	30.835
BraA01g001210.3C	0	0	0.051	0	0	0
BraA01g001220.3C	0.428	0.646	0.575	0.072	0.336	0
BraA01g001230.3C	32.439	44.339	27.389	32.13	28.496	26.616
BraA01g001240.3C	1.453	1.583	1.891	1.09	1.483	0.75
BraA01g001250.3C	1.374	4.161	1.549	0.552	0.228	0.615
BraA01g001260.3C	1.491	1.744	2.417	1.464	1.69	1.98
BraA01g001270.3C	2.387	6.379	2.596	4.663	4.378	4.793
BraA01g001280.3C	4.711	8.51	4.133	8.704	9.794	7.985
BraA01g001290.3C	1.706	1.85	1.863	0.717	0.987	0.999
BraA01g001300.3C	2.388	0.215	0.719	2.486	1.073	2.693
BraA01g001310.3C	0.988	1.416	1.014	0.839	1.264	0.804
BraA01g001320.3C	64.794	59.879	67.541	96.432	106.227	94.197
BraA01g001330.3C	102.884	58.826	89.939	79.577	90.196	71.442
BraA01g001340.3C	1.663	0.261	1.366	3.651	0.603	6.258
BraA01g001350.3C	0	0	0	0	0	0
BraA01g001360.3C	9.821	6.276	8.92	11.977	15.437	11.317
BraA01g001370.3C	47.573	58.47	33.363	44.92	39.13	41.003
BraA01g001380.3C	9.367	10.751	12.424	9.619	10.15	9.544
BraA01g001390.3C	0	0	0	0	0	0
BraA01g001400.3C	12.836	15.223	11.363	11.783	9.766	9.762
BraA01g001410.3C	15.95	19.841	15.147	10.165	9.137	8.165
BraA01g001420.3C	44.713	44.379	47.232	49.862	45.598	45.564
BraA01g001430.3C	113.981	104.622	115.182	121.58	123.057	123.653
BraA01g001440.3C	3.839	4.247	4.593	7.641	5.595	5.567
BraA01g001450.3C	0	0	0	0	0	0
BraA01g001460.3C	0.133	0.13	0.102	0.073	0.301	0.152
BraA01g001470.3C	0	0	0	0	0	0
BraA01g001480.3C	0	0	0	0	0	0
BraA01g001490.3C	0.033	0	0.102	0.036	0	0.114
BraA01g001500.3C	8.361	5.931	6.656	19.208	14.62	12.641
BraA01g001510.3C	0.028	0.073	0.627	0.213	0.031	0
BraA01g001520.3C	7.522	12.11	8.171	16.128	14.747	16.325
BraA01g001530.3C	0.017	0.023	0	0.019	0	0.06
BraA01g001540.3C	0.878	1.589	0.809	2.125	2.577	2.324
BraA01g001550.3C	97.113	88.476	87.705	107.38	104.626	122.362
BraA01g001560.3C	8.589	1.439	11.76	8.943	6.241	9.348
BraA01g001570.3C	0	0	0.463	0	0	0.776
BraA01g001580.3C	14.246	16.558	16.407	16.325	16.746	20.172
BraA01g001590.3C	66.15	45.662	66.118	67.238	76.786	53.726
BraA01g001600.3C	0	0	0	0	0	0
BraA01g001610.3C	0.977	1.309	1.154	2.225	1.44	1.317
BraA01g001620.3C	0.032	0	0.033	0	0	0
BraA01g001630.3C	12.19	12.713	11.756	9.598	8.411	10.245
BraA01g001640.3C	5.438	9.823	4.772	7.054	9.975	7.147
BraA01g001650.3C	0.357	0.583	0.458	0.587	0.202	0.409
BraA01g001660.3C	0	0	0	0	0	0
BraA01g001670.3C	23.408	23.216	28.779	17.644	19.054	17.976
BraA01g001680.3C	0	0	0	0	0	0
BraA01g001690.3C	0.611	0.622	1.36	0.82	0.5	0.74
BraA01g001700.3C	0.109	0.143	0.336	0.719	0.124	0.877
BraA01g001710.3C	2.342	2.078	3.264	4.683	4.362	2.687
BraA01g001720.3C	4.739	13.151	4.492	6.761	6.983	8.155
BraA01g001730.3C	49.452	69.663	44.058	46.805	47.554	38.981
BraA01g001740.3C	7.991	12.112	10.05	11.059	14.309	12.756
BraA01g001750.3C	34.922	40.156	31.303	42.399	36.042	36.875
BraA01g001760.3C	34.397	34.607	32.242	44.507	44.366	51.274
BraA01g001770.3C	0	0	0.025	0	0	0
BraA01g001780.3C	0	0	0	0	0	0
BraA01g001790.3C	0	0	0	0	0	0
BraA01g001800.3C	43.559	34.008	41.784	44.028	49.765	49.631
BraA01g001810.3C	2.687	3.685	2.443	2.296	2.946	3.234
BraA01g001820.3C	4.439	4.157	4.041	1.758	1.686	1.47
BraA01g001830.3C	11.636	10.692	11.673	7.376	8.967	8.018
BraA01g001840.3C	1.052	0	0.491	0.63	0.47	0.768
BraA01g001850.3C	4.683	9.937	3.841	2.97	2.654	2.826
BraA01g001860.3C	5.221	3.347	8.353	2.204	3.301	5.587
BraA01g001870.3C	0.331	0.368	0.238	0.345	0.263	0.228
BraA01g001880.3C	1.187	2.954	1.247	1.395	0.961	1.523
BraA01g001890.3C	4.27	4.885	2.238	7.031	2.925	8.216
BraA01g001900.3C	0.045	0.117	0	0	0	0
BraA01g001910.3C	126.812	96.922	133.479	168.263	208.418	199.274
BraA01g001920.3C	12.362	9.592	14.052	5.768	6.482	6.826
BraA01g001930.3C	0.077	0	0	0.085	0	0
BraA01g001940.3C	0.068	0	0	0	0	0
BraA01g001950.3C	14.645	7.485	19.223	6.284	10.734	10.359
BraA01g001960.3C	6.719	6.86	6.875	8.074	6.754	7.905
BraA01g001970.3C	7.223	15.468	6.919	10.133	10.272	9.025
BraA01g001980.3C	3.887	3.968	3.999	3.933	3.792	3.64
BraA01g001990.3C	0.053	0.069	0	0	0	0
BraA01g002000.3C	86.677	119.778	79.443	114.125	123.175	135.846
BraA01g002010.3C	93.873	46.964	96.071	74.694	84.294	91.299
BraA01g002020.3C	6.115	4.089	6.251	5.599	6.293	6.919
BraA01g002030.3C	36.448	35.055	41.331	30.5	27.793	23.366
BraA01g002040.3C	0.042	0	0	0	0	0
BraA01g002050.3C	0	0	0	0	0	0
BraA01g002060.3C	5.053	2.936	6.462	5.567	6.079	5.086
BraA01g002070.3C	0.69	1.224	0.557	1.136	2.066	1.413
BraA01g002080.3C	0.111	0	0.046	0.293	0.202	0.255
BraA01g002090.3C	32.952	15.933	31.552	18.417	19.059	18.748
BraA01g002100.3C	0.993	0.541	0.935	0.273	0.563	0.57
BraA01g002110.3C	16.46	15.875	18.729	18.113	18.13	16.554
BraA01g002120.3C	0	0	0	0	0	0
BraA01g002130.3C	0.688	0.572	0.257	0.686	0.992	1.219
BraA01g002140.3C	0.867	0.927	0.405	0.519	0.446	0.813
BraA01g002150.3C	13.577	18.249	16.866	20.73	25.443	23.616
BraA01g002160.3C	4.77	11.551	3.351	3.123	2.523	2.592
BraA01g002170.3C	1.804	3.474	1.803	0.052	0.161	0.762
BraA01g002180.3C	0	0.078	0.061	0.195	0.202	0.068
BraA01g002190.3C	0.046	0	0.023	0	0.026	0.052
BraA01g002200.3C	0	0.11	0	0	0	0
BraA01g002210.3C	0.313	0.556	0.368	0.074	0.228	0.051
BraA01g002220.3C	0	0	0	0	0	0
BraA01g002230.3C	2.548	3.299	2.143	1.491	2.31	1.336
BraA01g002240.3C	97.03	92.449	97.052	144.637	143.787	148.879
BraA01g002250.3C	7.631	11.17	5.575	4.697	3.611	3.384
BraA01g002260.3C	1.103	0	0.971	0.519	0.714	0.542
BraA01g002270.3C	3.566	0.608	2.388	5.445	5.272	6.403
BraA01g002280.3C	7.571	3.811	6.278	11.731	10.234	11.008
BraA01g002290.3C	1.14	1.937	1.452	1.076	1.137	0.732
BraA01g002300.3C	0.022	0	0	0	0.025	0
BraA01g002310.3C	6.878	6.372	7.155	6.987	6.686	6.895
BraA01g002320.3C	0	0	0	0	0.107	0.054
BraA01g002330.3C	89.744	6.299	66.132	25.964	21.424	22.688
BraA01g002340.3C	70.683	74.124	50.651	68.84	58.175	71.728
BraA01g002350.3C	0.134	0.097	0.137	0.033	0.067	0.119
BraA01g002360.3C	47.592	52.521	62.008	21.449	26.24	23.739
BraA01g002370.3C	2.88	3.143	3.707	3.667	3.683	3.199
BraA01g002380.3C	0.102	0.399	0.157	0.335	0.058	0.175
BraA01g002390.3C	14.413	16.526	13.414	12.733	11.067	14.58
BraA01g002400.3C	3.671	6.366	7.155	5.181	6.2	5.415
BraA01g002410.3C	3.538	3.519	2.211	1.519	0.61	0.441
BraA01g002420.3C	28.155	91.51	47.067	36.894	40.512	47.503
BraA01g002430.3C	11.234	8.487	11.744	9.15	10.556	7.893
BraA01g002440.3C	20.555	17.816	16.673	18.964	18.572	17.601
BraA01g002450.3C	5.153	3.142	4.397	1.599	1.669	1.31
BraA01g002460.3C	1.025	0.612	1.233	1.285	1.161	1.31
BraA01g002470.3C	3.131	1.694	2.181	2.16	2.38	1.734
BraA01g002480.3C	7.352	7.174	6.623	4.183	4.014	3.215
BraA01g002490.3C	67.384	77.662	61.46	79.681	62.128	156.373
BraA01g002500.3C	1.158	1.536	0.752	1.589	1.39	1.055
BraA01g002510.3C	0.185	0	0.19	0	0	0
BraA01g002520.3C	9.938	11.584	8.59	8.545	11.453	9.217
BraA01g002530.3C	0.031	0.04	0	0	0	0
BraA01g002540.3C	1.283	1.168	0.7	0.553	0.528	0.443
BraA01g002550.3C	0	0.147	0	0.123	0	0.129
BraA01g002560.3C	3.353	4.445	3.687	2.323	2.507	2.101
BraA01g002570.3C	36.579	17.1	15.3	36.692	32.402	25.013
BraA01g002580.3C	20.74	31.289	19.553	11.344	9.943	13.184
BraA01g002590.3C	11.103	9.16	10.185	10.451	10.468	9.77
BraA01g002600.3C	13.68	12.614	16.933	12.065	10.107	11.771
BraA01g002610.3C	15.507	6.557	16.697	8.166	7.723	6.953
BraA01g002620.3C	0.62	0.152	0.239	0.255	0.22	0.133
BraA01g002630.3C	4.586	3.712	5.159	4.315	4.506	5.713
BraA01g002640.3C	27.01	15.638	32.127	19.078	18.355	21.256
BraA01g002650.3C	5.519	2.662	5.338	4.117	3.766	2.766
BraA01g002660.3C	13.719	14.044	13	9.375	8.041	7.905
BraA01g002670.3C	4.819	5.203	4.653	2.842	2.392	2.173
BraA01g002680.3C	36.373	32.971	37.522	49.18	53.496	50.982
BraA01g002690.3C	6.067	9.252	6.438	5.238	5.089	6.055
BraA01g002700.3C	5.756	5.867	6.562	3.246	3.113	3.696
BraA01g002710.3C	67.316	42.709	52.547	70.465	54.176	69.367
BraA01g002720.3C	0	0.043	0	0.036	0	0
BraA01g002730.3C	0	0	0	0	0	0
BraA01g002740.3C	0.072	0	0.074	0.04	0.041	0.083
BraA01g002750.3C	0.851	0.556	0.716	0.264	0.29	0.276
BraA01g002760.3C	5.896	5.881	7.314	6.134	6.258	5.865
BraA01g002770.3C	11.103	8.972	6.358	65.289	16.781	26.248
BraA01g002780.3C	23.838	30.563	20.719	33.808	30.171	36.652
BraA01g002790.3C	33.746	44.407	34.579	59.459	53.943	58.546
BraA01g002800.3C	7.75	6.184	6.776	5.192	5.751	5.499
BraA01g002810.3C	0	0	0	0	0	0
BraA01g002820.3C	0	0	0	0	0	0
BraA01g002830.3C	0.207	0.09	0.142	0.454	0.469	0.237
BraA01g002840.3C	0	0	0	0	0	0
BraA01g002850.3C	0	0	0	0	0	0
BraA01g002860.3C	7.822	3.466	8.383	3.428	3.927	2.68
BraA01g002870.3C	1.27	0.996	1.884	0.527	0.48	0.518
BraA01g002880.3C	0.953	2.077	1.631	0.697	0.72	0.729
BraA01g002890.3C	25.228	23.688	32.746	16.796	20.177	21.377
BraA01g002900.3C	10.247	8.117	15.473	8.912	11.861	9.813
BraA01g002910.3C	1.035	4.493	1.233	1.363	1.831	0.998
BraA01g002920.3C	0.619	0.347	0.59	0.291	0.251	0.304
BraA01g002930.3C	0.681	0.594	1.088	0.831	0.772	0.261
BraA01g002940.3C	4.625	3.907	4.523	4.765	4.636	4.151
BraA01g002950.3C	11.188	14.103	9.848	12.17	10.531	12.034
BraA01g002960.3C	27.525	10.131	24.485	15.628	15.294	13.943
BraA01g002970.3C	126.815	116.598	107.633	179.947	176.758	195.229
BraA01g002980.3C	4.416	6.564	3.795	6.096	4.71	5.222
BraA01g002990.3C	0.068	0	0	0.037	0	0
BraA01g003000.3C	7.033	6.737	10.861	1.827	1.826	2.156
BraA01g003010.3C	0.576	0.251	0.263	0.14	0	0
BraA01g003020.3C	0.626	0.288	0.335	0.165	0.4	0.223
BraA01g003030.3C	0	0	0	0	0	0
BraA01g003040.3C	42.939	34.869	43.385	50.722	56.458	56.195
BraA01g003050.3C	18.07	4.665	20.134	8.925	8.347	6.789
BraA01g003060.3C	3.73	2.944	5.816	3.895	3.661	3.575
BraA01g003070.3C	327.136	93.485	332.726	83.584	92.666	95.668
BraA01g003080.3C	213.259	66.189	188.011	79.558	80.78	76.357
BraA01g003090.3C	54.362	29.213	51.788	33.184	36.955	30.847
BraA01g003100.3C	11.529	11.963	10.206	11.304	10.336	9.351
BraA01g003110.3C	2.248	1.592	2.373	2.776	2.938	2.364
BraA01g003120.3C	0.07	0	0	0	0	0
BraA01g003130.3C	9.6	10.365	7.736	8.332	8.738	6.86
BraA01g003140.3C	24.659	22.752	22.212	25.606	23.704	31.887
BraA01g003150.3C	18.81	13.741	17.786	17.715	18.105	17.8
BraA01g003160.3C	50.556	26.715	45.56	21.42	17.483	16.221
BraA01g003170.3C	38.427	17.883	36.255	31.941	34.769	32.802
BraA01g003180.3C	0	0	0	0	0	0
BraA01g003190.3C	0.207	0.27	0.424	0	0.117	0.118
BraA01g003200.3C	0	0	0	0	0	0
BraA01g003210.3C	32.662	27.647	42.797	37.856	41.322	32.864
BraA01g003220.3C	0.226	0.059	0.65	0.198	0.154	0.052
BraA01g003230.3C	1.297	1.09	3.902	2.475	8.824	3.332
BraA01g003240.3C	9.886	9.504	10.734	13.262	14.916	11.628
BraA01g003250.3C	26.211	12.667	20.001	13.347	15.048	12.951
BraA01g003260.3C	0	0	0	0	0.194	0
BraA01g003270.3C	755.72	414.068	619.129	678.539	626.383	709.002
BraA01g003280.3C	1.137	0.518	0.326	2.583	1.498	2.882
BraA01g003290.3C	28.136	30.888	27.195	32.003	30.776	33.452
BraA01g003300.3C	3.295	3.18	4.029	1.981	1.423	0.9
BraA01g003310.3C	2.794	4.074	2.98	1.415	2.315	2.712
BraA01g003320.3C	21.468	20.529	20.331	16.32	16.192	13.321
BraA01g003330.3C	0	0	0	0	0	0
BraA01g003340.3C	0	0	0	0	0	0
BraA01g003350.3C	2.434	2.855	3.057	2.137	2.286	1.676
BraA01g003360.3C	16.569	26.952	19.724	18.715	24.003	22.93
BraA01g003370.3C	0.014	0	0	0.016	0.033	0.017
BraA01g003380.3C	5.079	6.732	6.127	5.457	7.609	7.945
BraA01g003390.3C	0.092	0	0	0.809	0.209	0
BraA01g003400.3C	20.848	17.225	21.033	21.472	22.966	25.518
BraA01g003410.3C	39.273	32.784	38.464	31.629	32.837	37.552
BraA01g003420.3C	0.288	0.188	0.237	0.095	0.065	0.099
BraA01g003430.3C	4.851	6.06	4.438	3.773	4.097	5.003
BraA01g003440.3C	7.988	7.125	7.253	7.872	6.645	5.696
BraA01g003450.3C	0	0	0	0	0	0
BraA01g003460.3C	155.151	168.057	169.05	219.508	183.531	197.26
BraA01g003470.3C	2.925	1.261	3.128	1.39	1.094	1.28
BraA01g003480.3C	0.043	0	0	0	0	0
BraA01g003490.3C	55.371	46.942	36.302	48.239	30.678	47.387
BraA01g003500.3C	3.691	0	0.948	0.81	0.628	1.059
BraA01g003510.3C	2.709	2.452	2.568	4.117	3.307	4.542
BraA01g003520.3C	2.011	0.239	0.376	4.816	4.145	2.307
BraA01g003530.3C	11.074	1.689	1.895	5.267	4.393	1.694
BraA01g003540.3C	8.434	3.519	6.081	6.302	6.509	3.5
BraA01g003550.3C	6.46	2.815	6.634	5.318	5.339	3.706
BraA01g003560.3C	0	0	0	0	0	0
BraA01g003570.3C	3.555	8.931	3.114	7.154	4.623	6.878
BraA01g003580.3C	27.782	28.115	25.226	25.666	20.914	30.274
BraA01g003590.3C	139.439	121.637	155.96	183.906	165.603	210.701
BraA01g003600.3C	20.195	6.627	11.889	1.957	1.122	3.396
BraA01g003610.3C	38.156	9.588	26.05	16.772	7.861	23.277
BraA01g003620.3C	4.06	7.572	5.948	6.239	7.547	5.465
BraA01g003630.3C	6.001	2.952	4.904	2.762	3.73	3.553
BraA01g003640.3C	38.94	51.081	39.433	38.872	40.351	62.918
BraA01g003650.3C	13.037	13.175	11.462	12.725	11.097	12.005
BraA01g003660.3C	1.573	1.347	1.309	0.179	0.184	0.093
BraA01g003670.3C	6.46	3.863	7.693	3.489	3.33	3.863
BraA01g003680.3C	55.358	95.94	68.643	135.797	164.248	143.49
BraA01g003690.3C	43.397	46.05	32.467	71.025	64.09	87.282
BraA01g003700.3C	104.901	49.523	177.191	56.539	55.273	46.045
BraA01g003710.3C	0	0	0.018	0.02	0	0
BraA01g003720.3C	10.544	11.921	10.478	10.336	7.687	9.121
BraA01g003730.3C	9.828	11.646	11.979	24.9	31.129	26.027
BraA01g003740.3C	11.798	11.383	11.76	21.001	20.134	18.755
BraA01g003750.3C	0	0	0	0	0	0
BraA01g003760.3C	4.022	4.543	4.467	6.021	6.565	5.918
BraA01g003770.3C	43.046	35.444	42.852	49.573	49.808	48.596
BraA01g003780.3C	38.312	19.887	35.726	24.186	23.965	23.421
BraA01g003790.3C	32.986	28.259	29.043	30.72	31.913	31.921
BraA01g003800.3C	0	0	0	0	0	0
BraA01g003810.3C	11.997	9.479	9.934	16.188	14.085	14.898
BraA01g003820.3C	0	0	0	0	0	0
BraA01g003830.3C	0	0	0	0	0	0
BraA01g003840.3C	3.471	3.403	3.286	2.857	2.828	3.547
BraA01g003850.3C	2.726	0.289	1.438	2.184	0	0.423
BraA01g003860.3C	0.925	1.111	1.258	1.235	1.162	0.545
BraA01g003870.3C	14.756	13.211	13.872	15.047	13.532	13.973
BraA01g003880.3C	0	0	0	0	0	0
BraA01g003890.3C	11.678	12.731	10.196	14.808	13.31	13.737
BraA01g003900.3C	0.474	0.84	0.729	0.817	0.843	1.125
BraA01g003910.3C	16.49	14.818	16.25	28.964	27.471	27.952
BraA01g003920.3C	5.585	7.52	6.538	5.333	5.128	4.613
BraA01g003930.3C	3.048	3.263	2.514	2.805	2.272	2.313
BraA01g003940.3C	34.94	40.528	23.897	48.457	39.605	76.864
BraA01g003950.3C	5.466	4.602	4.195	4.272	3.671	3.442
BraA01g003960.3C	13.731	10.471	13.933	13.516	12.106	13.565
BraA01g003970.3C	16.07	13.865	14.89	18.03	16.476	19.912
BraA01g003980.3C	33.136	23.007	23.434	27.31	32.332	24.09
BraA01g003990.3C	56.701	27.459	42.522	11.701	9.312	13.452
BraA01g004000.3C	1.222	1.101	1.947	0	0.143	0.048
BraA01g004010.3C	0	0.263	0.206	0.992	0.569	0.115
BraA01g004020.3C	29.223	18.446	23.542	20.582	18.684	17.573
BraA01g004030.3C	0	0	0.033	0	0.146	0.074
BraA01g004040.3C	2.019	2.034	1.706	1.639	1.597	1.568
BraA01g004050.3C	6.412	12.493	3.503	5.816	4.004	4.552
BraA01g004060.3C	23.861	24.514	32.234	22.574	28.951	24.598
BraA01g004070.3C	6.081	6.826	7.359	2.134	2.87	2.152
BraA01g004080.3C	730.678	719.338	729.528	1060.54	1224.77	1261.85
BraA01g004090.3C	38.245	23.425	36.989	33.285	32.28	32.424
BraA01g004100.3C	0	0	0	0	0	0
BraA01g004110.3C	0.126	0	0	0	0	0
BraA01g004120.3C	0	0.045	0	0	0	0
BraA01g004130.3C	4.845	5.056	5.761	1.213	1.782	1.56
BraA01g004140.3C	2.583	4.105	2.55	2.701	2.525	2.223
BraA01g004150.3C	39.285	23.241	35.337	28.837	35.023	28.128
BraA01g004160.3C	0.472	0	0.264	0.047	0.194	0.246
BraA01g004170.3C	0.144	0	0.19	1.891	0.953	1.294
BraA01g004180.3C	0.034	0	0.035	0	0	0
BraA01g004190.3C	38.524	46.453	40.288	34.706	30.709	30.902
BraA01g004200.3C	41.101	29.637	29.269	24.513	22.737	20.483
BraA01g004210.3C	2.579	3.222	2.59	2.115	1.967	2.255
BraA01g004220.3C	7.572	8.268	8.61	9.776	8.353	12.748
BraA01g004230.3C	12.564	23	11.875	17.729	16.676	16.507
BraA01g004240.3C	1.809	1.697	1.535	1.641	1.917	0.812
BraA01g004250.3C	0.167	0.474	0.143	0.122	0.095	0.096
BraA01g004260.3C	36.704	39.536	31.361	61.878	54.253	86.577
BraA01g004270.3C	2.309	2.327	2.6	1.862	1.482	1.787
BraA01g004280.3C	7.394	7.668	8.352	7.899	7.822	7.719
BraA01g004290.3C	5.666	3.937	5.976	6.499	6.943	7.027
BraA01g004300.3C	18.516	25.145	15.023	17.573	17.887	25.174
BraA01g004310.3C	0	0	0	0	0	0
BraA01g004320.3C	0	0	0	0	0	0
BraA01g004330.3C	0	0	0	0	0	0
BraA01g004340.3C	0	0	0	0	0	0
BraA01g004350.3C	10.915	9.35	12.741	11.334	13.359	10.05
BraA01g004360.3C	4.278	3.294	3.271	3.287	4.338	3.054
BraA01g004370.3C	0	0	0	0	0	0
BraA01g004380.3C	9.736	7.861	7.096	10.024	7.891	10.834
BraA01g004390.3C	15.864	26.924	15.042	18.352	17.523	16.546
BraA01g004400.3C	0	0	0	0	0	0
BraA01g004410.3C	0	0	0	0	0	0
BraA01g004420.3C	0	0	0	0	0	0
BraA01g004430.3C	20.841	20.05	21.939	19.84	19.587	19.825
BraA01g004440.3C	6.259	4.799	6.675	6.474	7.436	6.422
BraA01g004450.3C	0.09	0.185	0.092	0.085	0.087	0.147
BraA01g004460.3C	307.508	203.585	253.209	371.082	398.061	395.921
BraA01g004470.3C	10.906	7.435	9.459	9.014	7.647	8.953
BraA01g004480.3C	128.805	125.124	165.283	195.715	225.033	199.29
BraA01g004490.3C	9.298	7.519	9.057	9.574	9.725	8.908
BraA01g004500.3C	4.281	4.488	4.475	1.413	1.534	1.288
BraA01g004510.3C	0	0	0	0	0	0
BraA01g004520.3C	5.61	3.75	5.768	4.328	4.744	4.739
BraA01g004530.3C	12.582	13.319	9.883	9.76	7.687	10.373
BraA01g004540.3C	8.762	9.921	5.756	7.665	7.274	8.471
BraA01g004550.3C	62.181	57.956	51.83	87.13	72.645	94.571
BraA01g004560.3C	28.076	19.242	24.716	37.126	38.044	35.113
BraA01g004570.3C	1.96	2.918	2.013	1.613	1.049	2.061
BraA01g004580.3C	22.39	20.201	27.684	26.083	26.197	29.312
BraA01g004590.3C	29.72	27.839	27.466	38.764	34.85	39.258
BraA01g004600.3C	10.152	10.31	10.615	17.53	17.559	16.164
BraA01g004610.3C	4.043	5.501	4.322	5.201	3.55	5.36
BraA01g004620.3C	0.445	0.476	0.769	0.8	0.918	0.65
BraA01g004630.3C	19.312	18.146	17.044	11.477	13.392	11.531
BraA01g004640.3C	0.29	0.095	0.634	0.04	0.123	0.167
BraA01g004650.3C	6.597	7.934	5.691	4.151	3.49	3.935
BraA01g004660.3C	1.133	0.861	0.92	0.955	0.986	1.24
BraA01g004670.3C	3.245	4.69	3.48	5.282	5.993	5.939
BraA01g004680.3C	8.352	8.093	7.317	10.737	9.665	10.452
BraA01g004690.3C	0.516	0.225	0.412	0.672	0.694	0.878
BraA01g004700.3C	5.91	1.797	3.764	5.9	5.089	4.065
BraA01g004710.3C	6.712	4.901	6.179	6.238	4.969	4.856
BraA01g004720.3C	24.791	33.614	24.21	27.118	25.391	34.121
BraA01g004730.3C	9.7	10.481	6.731	6.721	5.762	5.549
BraA01g004740.3C	0.088	0.369	0.109	0.213	0.24	0.263
BraA01g004750.3C	11.452	12.84	7.472	8.066	6.552	6.521
BraA01g004760.3C	3.869	4.27	2.923	2.822	2.608	2.067
BraA01g004770.3C	8.713	8.5	11.777	7.524	7.843	9.04
BraA01g004780.3C	0.235	0.336	0.22	0.07	0.048	0.245
BraA01g004790.3C	2.132	3.716	2.287	2.184	1.611	1.305
BraA01g004800.3C	8.257	8.397	7.975	8.681	9.615	5.736
BraA01g004810.3C	0	0	0	0	0	0
BraA01g004820.3C	0	0	0	0	0	0
BraA01g004830.3C	0	0	0	0	0	0
BraA01g004840.3C	0	0	0.321	0	0.354	0
BraA01g004850.3C	10.698	9.448	11.248	12.86	13.859	14.94
BraA01g004860.3C	3.34	2.301	4.543	2.576	2.916	2.279
BraA01g004870.3C	0.184	0.06	0.047	0.201	0.156	0.053
BraA01g004880.3C	0.124	0	0.043	0.068	0.047	0.071
BraA01g004890.3C	0	0.065	0.026	0	0.028	0.029
BraA01g004900.3C	5.561	4.626	3.245	5.826	7.736	5.8
BraA01g004910.3C	35.542	24.468	29.818	28.402	25.522	26.752
BraA01g004920.3C	19.715	18.134	20.469	14.272	14.077	12.439
BraA01g004930.3C	11.253	11.241	11.802	9.46	8.549	9.064
BraA01g004940.3C	3.06	0.857	1.403	2.129	2.292	1.63
BraA01g004950.3C	106.923	109.896	150.98	139.506	173.467	126.349
BraA01g004960.3C	42.043	49.413	38.911	31.107	25.186	41.28
BraA01g004970.3C	0.29	0.345	0.271	0.261	0.269	0.182
BraA01g004980.3C	1570.14	1531.04	1146.61	1458.56	1267.39	1067.13
BraA01g004990.3C	13.899	15.303	13.328	35.034	33.001	38.934
BraA01g005000.3C	0.069	0.091	0.249	0.114	0.196	0.119
BraA01g005010.3C	0	0	0	0.118	0.61	0
BraA01g005020.3C	0	0	0	0	0	0
BraA01g005030.3C	0	0	0	0	0	0
BraA01g005040.3C	0	0	0	0	0	0
BraA01g005050.3C	0	0	0	0	0	0
BraA01g005060.3C	0	0	0	0	0	0
BraA01g005070.3C	0.043	0.047	0.029	0.228	0.358	0.115
BraA01g005080.3C	0	0	0	0	0	0
BraA01g005090.3C	0	0	0.04	0	0	0
BraA01g005100.3C	220.954	197.991	183.004	248.323	290.503	198.145
BraA01g005110.3C	24.643	19.314	34.051	8.541	11.25	10.934
BraA01g005120.3C	1.922	1.096	1.557	0.688	0.547	0.505
BraA01g005130.3C	6.189	9.194	6.227	3.98	4.925	4.967
BraA01g005140.3C	13.424	10.153	13.654	9.612	10.253	11.294
BraA01g005150.3C	0.768	0.669	0.999	0.843	0.58	0.117
BraA01g005160.3C	11.738	6.378	10.357	7.946	7.136	6.53
BraA01g005170.3C	2.836	3.398	3.155	5.447	7.099	6.507
BraA01g005180.3C	1.299	1.436	0.923	0.767	1.359	0.917
BraA01g005190.3C	24.806	26.853	21.316	24.636	20.351	19.044
BraA01g005200.3C	1.683	0.88	1.342	1.391	0.965	0.977
BraA01g005210.3C	2.472	2.14	2.308	1.515	1.164	2.099
BraA01g005220.3C	5.728	6.116	4.095	4.187	3.316	3.144
BraA01g005230.3C	0.07	0.046	0.018	0.038	0.02	0
BraA01g005240.3C	22.582	6.939	26.738	2.867	5.54	4.253
BraA01g005250.3C	0.924	0.836	0.73	0.331	0.524	0.285
BraA01g005260.3C	0.236	0.132	0.45	0.148	0.305	0.386
BraA01g005270.3C	0	2.452	0.321	0	0.709	0.717
BraA01g005280.3C	0	0	0	0	0	0
BraA01g005290.3C	0	0	0	0	0	0
BraA01g005300.3C	0	0	0	0	0	0
BraA01g005310.3C	15.655	18.512	13.746	15.59	14.18	13.017
BraA01g005320.3C	0	0	0	0	0	0.15
BraA01g005330.3C	0.072	0.054	0.106	0	0	0
BraA01g005340.3C	0.713	0.609	0.817	0.436	0.295	0.488
BraA01g005350.3C	13.47	13.628	12.243	7.052	7.722	10.214
BraA01g005360.3C	1.367	5.385	0.519	1.254	0.7	1.117
BraA01g005370.3C	1.669	1.725	1.158	0.625	0.415	0.518
BraA01g005380.3C	9.827	9.612	11.362	19.309	17.839	19.001
BraA01g005390.3C	5.381	5.104	5.346	5.211	5.582	4.197
BraA01g005400.3C	0	0	0	0	0	0
BraA01g005410.3C	0.269	0.132	0.31	0.166	0.076	0.173
BraA01g005420.3C	11.063	13.711	12.245	12.869	10.963	13.122
BraA01g005430.3C	0.016	0.021	0.016	0.017	0.036	0.108
BraA01g005440.3C	15.798	14.525	12.348	11.862	10.076	9.17
BraA01g005450.3C	0	0	0	0	0	0
BraA01g005460.3C	17.874	15.816	18.033	1.854	2.449	3.29
BraA01g005470.3C	21.364	21.672	22.211	25.062	24.174	23.214
BraA01g005480.3C	5.518	9.148	5.344	3.988	5.39	7.154
BraA01g005490.3C	23.988	36.906	25.354	35.56	32.444	30.558
BraA01g005500.3C	96.842	113.152	112.332	173.886	172.473	200.687
BraA01g005510.3C	6.158	7.652	7.514	5.488	5.944	5.247
BraA01g005520.3C	6.209	6.658	5.818	7.6	6.227	6.565
BraA01g005530.3C	8.814	11.522	8.637	8.841	7.934	7.05
BraA01g005540.3C	0	0	0	0	0	0
BraA01g005550.3C	0.056	0	0	0	0	0
BraA01g005560.3C	62.171	51.405	63.284	62.883	58.737	66.701
BraA01g005570.3C	2.579	3.078	2.274	2.02	2.129	3.023
BraA01g005580.3C	0	0	0	0.033	0	0.035
BraA01g005590.3C	36.497	38.893	38.357	39.262	34.112	47.994
BraA01g005600.3C	4.488	18.667	4.19	7.893	4.307	10.005
BraA01g005610.3C	8.699	6.957	7.312	3.988	3.245	2.863
BraA01g005620.3C	8.478	5.733	8.019	7.896	7.942	6.32
BraA01g005630.3C	0.702	1.082	0.489	0.165	0.142	0.144
BraA01g005640.3C	3.935	6.234	3.592	2.474	2.494	2.179
BraA01g005650.3C	199.549	69.474	160.944	71.842	74.871	72.812
BraA01g005660.3C	7.045	10.525	6.956	4.376	4.432	4.707
BraA01g005670.3C	109.727	139.335	98.096	86.351	83.626	78.513
BraA01g005680.3C	0	0	0	0	0	0
BraA01g005690.3C	0	0	0	0	0	0
BraA01g005700.3C	10.41	3.728	7.948	4.57	4.72	3.687
BraA01g005710.3C	102.786	45.269	95.101	147.279	162.949	151.18
BraA01g005720.3C	41.008	42.64	37.775	37.444	37.141	38.466
BraA01g005730.3C	0.785	0.964	0.488	0.757	0.539	0.573
BraA01g005740.3C	7.398	4.44	5.208	4.903	5.011	4.271
BraA01g005750.3C	3.212	5.279	3.676	4.835	4.785	6.633
BraA01g005760.3C	0.155	0.271	0.053	0.057	0	0.059
BraA01g005770.3C	66.348	57.808	62.241	41.153	41.766	44.68
BraA01g005780.3C	4.822	2.052	4.145	1.046	2.669	0.772
BraA01g005790.3C	0	0	0	0	0	0
BraA01g005800.3C	5.065	4.414	5.58	6.775	6.399	6.597
BraA01g005810.3C	18.737	24.827	20.348	22.339	23.167	19.253
BraA01g005820.3C	2615.19	4066.97	2235.79	2788.71	3087.23	2765.93
BraA01g005830.3C	1.245	2.592	0.568	1.012	0.627	0.661
BraA01g005840.3C	8.689	6.59	6.443	7.197	6.748	6.406
BraA01g005850.3C	17.592	19.691	14.887	16.264	17.665	15.225
BraA01g005860.3C	36.606	43.708	41.217	45.102	58.105	41.928
BraA01g005870.3C	12.676	14.225	9.302	13.882	14.627	15.687
BraA01g005880.3C	11.378	14.195	10.991	12.546	15.43	17.286
BraA01g005890.3C	0	0	0	0	0	0
BraA01g005900.3C	0	0	0	0	0	0
BraA01g005910.3C	0	0	0	0	0	0
BraA01g005920.3C	15.409	13.745	13.058	12.762	12.329	12.538
BraA01g005930.3C	56.942	47.105	43.342	60.64	40.846	59.921
BraA01g005940.3C	0.882	1.064	0.752	0.506	0.477	0.591
BraA01g005950.3C	14.896	20.358	15.424	14.593	17.444	13.206
BraA01g005960.3C	7.891	5.139	9.332	6.065	7.782	5.686
BraA01g005970.3C	346.461	262.899	355.014	297.476	316.805	279.23
BraA01g005980.3C	19.075	15.814	17.083	28.595	19.727	30.914
BraA01g005990.3C	17.2	23.553	17.893	18.389	18.234	25.231
BraA01g006000.3C	0.22	0.23	0.317	0.435	0.749	0.708
BraA01g006010.3C	0	0	0	0.114	0.029	0.079
BraA01g006020.3C	0	0	0.014	0	0	0
BraA01g006030.3C	0.045	0	0.047	0.05	0.051	0
BraA01g006040.3C	6.896	6.104	7.59	5.94	5.258	5.074
BraA01g006050.3C	9.084	7.612	7.208	4.186	4.081	4.35
BraA01g006060.3C	1.267	2.108	0.67	2.613	3.395	2.027
BraA01g006070.3C	0.74	0.193	0.152	0	0.335	0.17
BraA01g006080.3C	1.762	3.263	1.608	2.632	2.053	2.583
BraA01g006090.3C	0	0.072	0	0.03	0	0
BraA01g006100.3C	15.831	7.969	15.884	12.782	9.179	12.317
BraA01g006110.3C	0	0	0	0	0	0
BraA01g006120.3C	3.807	4.999	4.656	2.697	2.648	2.045
BraA01g006130.3C	10.427	3.265	10.303	7.213	5.662	5.78
BraA01g006140.3C	6.45	12.028	6.438	5	4.857	5.64
BraA01g006150.3C	34.754	36.717	31.949	47.93	45.751	51.404
BraA01g006160.3C	9.024	5.938	8.956	8.043	7.757	8.477
BraA01g006170.3C	10.993	9.452	12.163	14.077	13.091	16.779
BraA01g006180.3C	10.328	1.669	5.839	2.42	4.736	3.728
BraA01g006190.3C	25.555	30.751	29.748	42.497	44.395	42.463
BraA01g006200.3C	7.282	8.496	8.001	13.966	12.16	9.343
BraA01g006210.3C	34.676	48.98	34.177	40.63	37.316	57.246
BraA01g006220.3C	3.056	4.314	2.616	2.868	3.339	2.617
BraA01g006230.3C	0.111	0.362	0.227	0.03	0.063	0.064
BraA01g006240.3C	3.121	2.788	3.111	2.226	2.476	1.865
BraA01g006250.3C	0	0	0	0	0	0
BraA01g006260.3C	0.372	0.973	0.353	0.817	0.649	0.756
BraA01g006270.3C	0	0	0	0	0	0
BraA01g006280.3C	0.319	0.185	0.255	0.545	0.482	0.325
BraA01g006290.3C	25.731	22.957	23.818	12.777	13.397	12.436
BraA01g006300.3C	13.112	9.645	9.838	8.457	8.523	7.961
BraA01g006310.3C	0	0	0	0	0	0
BraA01g006320.3C	9.557	8.805	11.198	7.301	7.206	6.665
BraA01g006330.3C	4.802	3.886	4.52	5.867	5.152	5.214
BraA01g006340.3C	0.752	0.328	0.572	3.606	3.409	3.131
BraA01g006350.3C	0	0	0	0	0	0
BraA01g006360.3C	0	0	0	0	0	0
BraA01g006370.3C	5.814	3.91	3.865	21.799	18.628	18.314
BraA01g006380.3C	11.907	7.451	9.514	7.686	5.764	7.515
BraA01g006390.3C	5.281	6.672	6.016	4.287	4.477	6.416
BraA01g006400.3C	0	0	0	0	0	0
BraA01g006410.3C	19.842	19.991	22.601	12.315	13.603	12.525
BraA01g006420.3C	0.046	0.121	0.047	0.101	0.052	0
BraA01g006430.3C	6.322	6.57	6.598	4.777	5.58	4.578
BraA01g006440.3C	6.806	7.16	7.232	7.11	8.952	7.495
BraA01g006450.3C	22.533	19.024	22.621	23.781	25.297	27.053
BraA01g006460.3C	20.567	24.134	24.226	22.515	25.455	25.764
BraA01g006470.3C	54.549	56.537	44.38	76.833	70.146	81.92
BraA01g006480.3C	0.31	0	1.433	5.956	3.866	0.711
BraA01g006490.3C	7.043	15.345	5.176	10.458	8.453	7.684
BraA01g006500.3C	0.391	0.639	0.201	0.965	1.218	1.121
BraA01g006510.3C	16.156	8.33	18.67	7.282	9.178	10.622
BraA01g006520.3C	0	0	0	0.17	0	0
BraA01g006530.3C	26.455	6.77	24.769	12.985	13.698	16.894
BraA01g006540.3C	18.141	15.759	18.209	16.957	13.764	12.353
BraA01g006550.3C	0	0	0	0	0.057	0.058
BraA01g006560.3C	33.667	26.234	36.478	30.507	34.177	31.866
BraA01g006570.3C	0	0	0	0	0	0
BraA01g006580.3C	0	0	0	0	0	0
BraA01g006590.3C	12.653	14.09	13.277	14.735	14.53	13.758
BraA01g006600.3C	5.722	2.627	3.319	3.452	3.714	5.863
BraA01g006610.3C	0.434	0.113	0.167	0.107	0.221	0.41
BraA01g006620.3C	0.165	0.043	0.186	0.127	0.094	0.17
BraA01g006630.3C	6.627	3.113	6.317	4.269	5.263	4.963
BraA01g006640.3C	2.226	3.637	2.24	1.658	1.682	1.793
BraA01g006650.3C	6.376	8.157	5.739	4.467	3.813	4.295
BraA01g006660.3C	26.708	30.196	23.624	24.18	26.103	27.89
BraA01g006670.3C	67.175	46.442	67.401	52.83	60.506	45.462
BraA01g006680.3C	9.017	11.366	9.169	5.784	5.774	4.769
BraA01g006690.3C	28.418	28.624	24.319	30.06	29.956	24.727
BraA01g006700.3C	0.292	0.335	0.19	0.141	0.113	0.114
BraA01g006710.3C	0	0	0	0	0	0
BraA01g006720.3C	0.343	0.501	0.662	0.443	0.503	0.532
BraA01g006730.3C	33.655	50.255	30.807	46.83	43.149	43.383
BraA01g006740.3C	0.231	0.726	0.38	0.711	0.734	0.584
BraA01g006750.3C	1.881	0.208	0.626	0.436	0.18	0.304
BraA01g006760.3C	29.91	20.062	28.932	17.889	20.825	22.684
BraA01g006770.3C	0.463	0.463	0.42	0.718	0.525	0.532
BraA01g006780.3C	14.932	11.105	12.525	22.281	18.758	23.679
BraA01g006790.3C	0.744	1.04	0.685	0.62	0.64	0.53
BraA01g006800.3C	71.731	191.264	90.909	160.492	143.136	138.433
BraA01g006810.3C	49.989	53.31	45.479	61.736	56.947	68.68
BraA01g006820.3C	0	0	0	0	0	0
BraA01g006830.3C	3.601	6.761	4.438	2.3	3.414	3.455
BraA01g006840.3C	75.714	77.945	66.383	107.262	91.685	101.91
BraA01g006850.3C	9.462	10.952	11.908	12.588	11.88	12.39
BraA01g006860.3C	11.237	10.445	8.857	7.851	6.124	6.839
BraA01g006870.3C	0	0	0	0	0	0
BraA01g006880.3C	4.007	4.809	4.655	0.685	0.968	0.641
BraA01g006890.3C	0.503	1.316	1.551	0.276	0	0
BraA01g006900.3C	0.285	0.169	0.239	0.114	0.176	0.208
BraA01g006910.3C	6.519	8.262	6.355	13.391	10.335	12.431
BraA01g006920.3C	0	0	0.022	0	0	0
BraA01g006930.3C	0	0	0	0	0.079	0
BraA01g006940.3C	0	0	0	0	0	0
BraA01g006950.3C	0	0	0	0	0	0
BraA01g006960.3C	0	0	0	0	0	0
BraA01g006970.3C	0	0	0	0	0	0
BraA01g006980.3C	20.652	16.441	20.433	29.021	25.747	33.287
BraA01g006990.3C	10.666	12.31	9.526	11.398	10.78	8.098
BraA01g007000.3C	12.672	7.702	10.195	7.884	9.21	10.155
BraA01g007010.3C	0	0	0	0	0	0
BraA01g007020.3C	9.116	6.984	10.844	5.725	5.741	5.723
BraA01g007030.3C	0.706	0.732	0.65	0.321	0.359	0.363
BraA01g007040.3C	17.28	17.854	16.912	15.984	12.979	16.015
BraA01g007050.3C	0.153	0	0	0	0	0
BraA01g007060.3C	0	0	0	0	0	0
BraA01g007070.3C	61.178	97.539	69.206	22.975	21.738	21.846
BraA01g007080.3C	0.194	0	0	0	0	0
BraA01g007090.3C	0	0	0	0.199	0	0
BraA01g007100.3C	0.333	0	0.342	0.183	0.566	0.382
BraA01g007110.3C	47.479	44.39	42.112	52.634	49.34	45.171
BraA01g007120.3C	1.326	2.202	2.025	1.888	2.14	2.454
BraA01g007130.3C	0.593	0.84	0.685	0.407	0.252	0.369
BraA01g007140.3C	8.039	9.894	6.396	3.895	5.131	3.988
BraA01g007150.3C	0	0	0	0	0.13	0
BraA01g007160.3C	31.044	28.149	33.723	38.208	40.07	42.821
BraA01g007170.3C	1.762	1.295	3.279	1.329	1.498	1.769
BraA01g007180.3C	424.908	481.916	618.379	185.841	283.509	195.989
BraA01g007190.3C	0.288	0.126	0.197	1.054	0.435	0.441
BraA01g007200.3C	0	0	0	0	0	0
BraA01g007210.3C	0.048	0.032	0.074	0.026	0.109	0.083
BraA01g007220.3C	24.671	20.026	25.462	28.563	29.15	22.587
BraA01g007230.3C	21.041	18.763	19.872	13.114	12.65	12.99
BraA01g007240.3C	52.602	69.512	72.99	128.2	146.089	153.774
BraA01g007250.3C	0.933	1.22	1.118	1.124	1.161	1.145
BraA01g007260.3C	0	0	0	0	0	0
BraA01g007270.3C	2.611	2.797	3.017	3.941	3.906	2.621
BraA01g007280.3C	0.104	0	0	0	0	0.119
BraA01g007290.3C	31.008	33.164	36.668	34.549	26.627	43.659
BraA01g007300.3C	13.335	9.529	10.407	9.562	18.743	18.766
BraA01g007310.3C	60.934	36.469	57.854	35.072	35.965	30.093
BraA01g007320.3C	0.221	0.058	0.544	0.145	0.15	0.152
BraA01g007330.3C	0.293	0.209	0.561	0	0.008	0.015
BraA01g007340.3C	7.398	5.006	4.916	8.311	8.188	10.984
BraA01g007350.3C	0	0	0	0	0	0
BraA01g007360.3C	8.787	9.284	6.922	7.531	10.37	10.634
BraA01g007370.3C	6.194	8.281	5.606	6.884	7.925	6.083
BraA01g007380.3C	9.363	9.649	11.484	5.216	5.318	5.058
BraA01g007390.3C	8.115	8.744	8.874	8.906	7.706	8.001
BraA01g007400.3C	0.115	0.6	0.236	0.378	0.52	0.526
BraA01g007410.3C	0	0	0	0	0	0
BraA01g007420.3C	11.416	0.801	2.402	5.379	3.787	4.983
BraA01g007430.3C	29.868	0.067	15.918	2.204	1.751	3.368
BraA01g007440.3C	304.688	22.152	186.272	200.123	151.898	141.332
BraA01g007450.3C	23.798	13.389	23.872	13.28	13.26	13.651
BraA01g007460.3C	10.486	6.077	10.291	7.257	8.915	7.141
BraA01g007470.3C	3.6	8.011	5.27	1.766	1.823	1.758
BraA01g007480.3C	4.671	9.338	3.857	7.734	7.351	7.808
BraA01g007490.3C	19.354	21.219	21.077	28.009	25.211	24.741
BraA01g007500.3C	0	0	0	0	0	0
BraA01g007510.3C	168.202	137.548	127.165	142.158	139.488	129.634
BraA01g007520.3C	0	0	0	0.783	1.213	0
BraA01g007530.3C	0	0	0	0.041	0	0
BraA01g007540.3C	0	0	0	0	0	0
BraA01g007550.3C	12.75	8.766	9.49	8.257	6.239	7.762
BraA01g007560.3C	0.493	1.151	0.362	0.184	0.21	0.172
BraA01g007570.3C	1.364	1.199	1.375	0.844	0.899	1.081
BraA01g007580.3C	0.037	0.024	0.019	0.163	0.147	0.149
BraA01g007590.3C	0.746	0.81	0.564	0.773	0.957	0.42
BraA01g007600.3C	0.338	0.126	0.124	0.053	0.027	0.055
BraA01g007610.3C	4.375	6.217	4.542	4.672	5.364	4.529
BraA01g007620.3C	0	0	0	0	0	0
BraA01g007630.3C	0	0	0	0	0	0
BraA01g007640.3C	51.61	13.806	46.167	24.103	23.113	20.917
BraA01g007650.3C	0	0	0.044	0	0	0
BraA01g007660.3C	0	0.06	0	0	0.052	0
BraA01g007670.3C	0	0	0	0	0	0
BraA01g007680.3C	4.092	4.952	4.654	4.566	3.335	3.841
BraA01g007690.3C	0.093	0.03	0.214	0.076	0.105	0.106
BraA01g007700.3C	0	0	0	0	0	0
BraA01g007710.3C	15.368	17.245	16.21	12.193	16.318	15.56
BraA01g007720.3C	45.679	11.958	34.944	18.374	15.634	16.588
BraA01g007730.3C	1.149	1.437	0.958	1.28	1.17	1.032
BraA01g007740.3C	0	0.279	0	0	0	0
BraA01g007750.3C	0.313	0	0.161	0.057	0.177	0.299
BraA01g007760.3C	0	0	0	0	0	0
BraA01g007770.3C	0.149	0.215	0.179	0.101	0.111	0.112
BraA01g007780.3C	4.595	9.815	7.332	6.665	8.697	11.015
BraA01g007790.3C	0.621	1.248	1.078	0.943	1.461	1.479
BraA01g007800.3C	0.884	0.809	0.59	1.455	2.203	1.115
BraA01g007810.3C	8.145	10.892	8.327	8.776	9.191	11.531
BraA01g007820.3C	87.209	34.648	66.73	20.019	22.614	37.274
BraA01g007830.3C	7.32	4.032	7.268	4.58	4.748	4.042
BraA01g007840.3C	23.278	21.257	22.189	23.96	21.084	28.623
BraA01g007850.3C	1.394	2.796	1.506	2.348	2.207	1.792
BraA01g007860.3C	5.916	3.467	5.168	3.956	4.239	5.227
BraA01g007870.3C	23.293	29.532	17.552	18.961	17.616	18.803
BraA01g007880.3C	13.775	14.432	14.354	15.731	17.624	21.207
BraA01g007890.3C	3.016	2.162	3.997	3.631	4.853	4.354
BraA01g007900.3C	0.555	0.725	0.498	0.685	0.354	0.636
BraA01g007910.3C	6.951	6.511	5.608	5.101	4.623	3.847
BraA01g007920.3C	9.746	4.279	7.22	3.103	2.698	2.817
BraA01g007930.3C	1.585	0.8	1.61	1.201	1.358	1.502
BraA01g007940.3C	0.075	0.098	0.134	0.123	0.127	0.172
BraA01g007950.3C	0	0	0	0	0	0
BraA01g007960.3C	15.089	14.209	13.696	6.986	6.566	8.656
BraA01g007970.3C	11.985	5	14.665	12.874	10.984	12.58
BraA01g007980.3C	0	0	0	0	0	0
BraA01g007990.3C	8.183	11.935	27.111	0.095	0.146	0.889
BraA01g008000.3C	0.042	0	0.087	0	0	0
BraA01g008010.3C	0	0	0	0	0.127	0
BraA01g008020.3C	24.184	27.946	26.259	28.175	28	27.286
BraA01g008030.3C	8.833	11.108	8.497	9.081	9.885	14.11
BraA01g008040.3C	0	0	0	0	0	0
BraA01g008050.3C	0	0.078	0	0	0	0
BraA01g008060.3C	7.51	9.329	7.828	7.792	8.174	7.63
BraA01g008070.3C	0	0	0	0	0	0
BraA01g008080.3C	0	0	0.078	0	0.173	0.088
BraA01g008090.3C	7.968	8.836	10.891	10.374	13.579	13.87
BraA01g008100.3C	4.715	4.076	5.818	6.01	8.189	10.644
BraA01g008110.3C	4.845	5.747	5.129	3.184	4.136	4.563
BraA01g008120.3C	23.73	19.844	24.119	27.252	28.501	25.944
BraA01g008130.3C	94.989	106.951	86.078	102.686	123.256	153.008
BraA01g008140.3C	0	0	0	0	0	0
BraA01g008150.3C	0	0	0	0	0	0
BraA01g008160.3C	0.007	0	0	0	0.007	0.007
BraA01g008170.3C	0.079	0.206	0	0.173	0	0.09
BraA01g008180.3C	0	0	0	0	0	0
BraA01g008190.3C	0.009	0	0	0	0	0.011
BraA01g008200.3C	7.92	5.749	6.064	6.116	4.37	5.408
BraA01g008210.3C	9.951	19.602	12.249	9.576	9.735	18.063
BraA01g008220.3C	3.387	2.536	3.099	3.042	3.386	2.72
BraA01g008230.3C	27.783	40.92	31.835	38.968	33.252	75.256
BraA01g008240.3C	9.997	10.455	9.22	7.831	7.555	9.58
BraA01g008250.3C	41.549	67.094	54.077	91.856	65.231	104.853
BraA01g008260.3C	7.787	11.107	5.269	7.037	6.314	8.199
BraA01g008270.3C	0	0	0	0	0	0
BraA01g008280.3C	10.547	10.331	9.534	6.513	6.227	6.471
BraA01g008290.3C	570.277	368.934	534.632	813.673	969.136	871.772
BraA01g008300.3C	0	0	0	0	0	0
BraA01g008310.3C	18.115	24.998	18.085	19.101	19.559	23.538
BraA01g008320.3C	23.959	6.634	26.932	11.4	16.482	15.761
BraA01g008330.3C	0	0	0	0	0	0
BraA01g008340.3C	0.105	0.091	0.287	0.038	0.119	0.24
BraA01g008350.3C	0	0	0	0	0	0
BraA01g008360.3C	0	0	0	0	0	0.045
BraA01g008370.3C	0.732	0.632	0.497	0.79	0.647	0.356
BraA01g008380.3C	32.022	34.643	30.568	46.423	39.89	44.669
BraA01g008390.3C	7.105	5.726	6.801	6.234	8.648	5.53
BraA01g008400.3C	12.045	13.507	16.823	11.047	10.438	8.906
BraA01g008410.3C	0.067	0	0	0	0	0
BraA01g008420.3C	71.946	51.98	79.04	93.679	117.976	117.159
BraA01g008430.3C	4.89	6.862	6.462	2.762	2.445	2.104
BraA01g008440.3C	7.783	8.377	8.35	8.791	8.497	8.929
BraA01g008450.3C	0	0	0	0	0	0
BraA01g008460.3C	42.45	35.159	36.274	38.868	39.938	30.856
BraA01g008470.3C	73.473	84.464	44.32	65.761	47.207	60.531
BraA01g008480.3C	0	0	0	0	0	0
BraA01g008490.3C	61.43	52.613	60.778	64.098	65.429	72.574
BraA01g008500.3C	0	0	0	0	0	0
BraA01g008510.3C	1.906	1.246	1.631	0	0.18	0
BraA01g008520.3C	95.851	163.642	109.46	30.612	35.771	30.647
BraA01g008530.3C	16.095	13.608	14.944	11.336	9.483	9.116
BraA01g008540.3C	3.008	2.857	2.355	2.66	2.551	2.433
BraA01g008550.3C	7.38	9.108	6.386	9.374	7.983	9.455
BraA01g008560.3C	21.517	23.118	20.469	25.476	28.65	27.391
BraA01g008570.3C	1.755	1.24	4.139	2.03	1.559	2.013
BraA01g008580.3C	3.045	3.497	2.377	1.321	1.236	1.251
BraA01g008590.3C	0.025	0	0	0	0.056	0
BraA01g008600.3C	0	0	0	0	0	0
BraA01g008610.3C	37.332	49.027	41.403	35.182	32.412	31.614
BraA01g008620.3C	2.365	2.303	2.095	1.934	2.628	1.33
BraA01g008630.3C	20.462	11.169	20.431	15.261	17.369	13.167
BraA01g008640.3C	0	0	0	0	0	0
BraA01g008650.3C	0	0	0	0	0	0.041
BraA01g008660.3C	4.76	4.594	7.857	4.931	5.194	6.175
BraA01g008670.3C	5.786	7.684	6.367	5.948	4.217	5.796
BraA01g008680.3C	1.426	1.258	1.428	2.426	2.626	1.881
BraA01g008690.3C	0.231	0.453	0.237	0.507	0.393	0.133
BraA01g008700.3C	26.245	40.308	34.204	55.028	59.366	55.629
BraA01g008710.3C	0.256	0.419	0.164	0.316	0.363	0.367
BraA01g008720.3C	0.033	0	0	0.036	0	0
BraA01g008730.3C	23.166	30.673	24.301	29.328	25.583	27.49
BraA01g008740.3C	26.754	23.298	25.224	26.051	24.795	22.771
BraA01g008750.3C	12.805	9.996	10.034	9.37	7.544	7.357
BraA01g008760.3C	578.859	571.664	645.311	704.949	632.187	795.431
BraA01g008770.3C	37.109	33.191	27.381	73.932	60.805	87.285
BraA01g008780.3C	0.116	0.152	0.239	0.213	0.176	0.133
BraA01g008790.3C	0	0	0	0	0	0
BraA01g008800.3C	20.76	14.649	16.168	19.678	17.907	17.731
BraA01g008810.3C	1.917	2.338	2.362	2.665	2.607	2.932
BraA01g008820.3C	0	0	0	0.042	0.044	0
BraA01g008830.3C	0.046	0	0	0	0	0
BraA01g008840.3C	4.449	3.735	4.185	4.295	3.57	2.496
BraA01g008850.3C	0.012	0	0.012	0.052	0.027	0.027
BraA01g008860.3C	122.559	118.106	107.598	161.27	149.708	176.919
BraA01g008870.3C	1.978	1.39	1.82	2.498	2.2	2.505
BraA01g008880.3C	7.085	8.662	7.148	8.234	8.976	7.746
BraA01g008890.3C	5.687	5.869	2.075	13.058	8.821	6.953
BraA01g008900.3C	2.514	2.883	2.242	4.188	3.1	2.935
BraA01g008910.3C	9.196	12.063	9.768	10.232	8.961	8.853
BraA01g008920.3C	23.636	22.287	21.978	27.874	28.841	27.308
BraA01g008930.3C	0.351	2.006	0.495	0.192	0.099	0.201
BraA01g008940.3C	15.871	18.933	15.192	20.149	22.288	19.254
BraA01g008950.3C	0	0	0	0	0	0
BraA01g008960.3C	0	0	0	0.019	0	0
BraA01g008970.3C	0	0	0	0	0	0
BraA01g008980.3C	7.456	7.606	7.037	6.386	5.276	9.197
BraA01g008990.3C	1.838	1.152	1.81	0.995	0.856	0.867
BraA01g009000.3C	6.781	8.889	7.311	7.567	8.837	6.465
BraA01g009010.3C	1.87	1.222	1.047	1.12	1.156	1.073
BraA01g009020.3C	17.193	14.188	15.338	13.573	13.753	14.264
BraA01g009030.3C	1.833	0	0	0	0.891	0.601
BraA01g009040.3C	13.127	11.461	14.034	17.149	16.989	20.623
BraA01g009050.3C	2.599	2.148	2.393	1.705	1.253	1.577
BraA01g009060.3C	0	0	0	0	0	0
BraA01g009070.3C	0	0	0	0.047	0.097	0.049
BraA01g009080.3C	0	0	0	0	0	0
BraA01g009090.3C	0	0	0	0	0	0
BraA01g009100.3C	11.82	3.981	13.044	6.289	7.04	6.666
BraA01g009110.3C	0	0	0	0	0	0
BraA01g009120.3C	5.952	5.693	3.876	4.78	3.044	4.497
BraA01g009130.3C	4.101	1.367	4.129	8.914	7.019	11.163
BraA01g009140.3C	10.017	6.914	10.822	13.105	12.036	13.377
BraA01g009150.3C	51.683	80.791	49.026	43.282	36.867	67.462
BraA01g009160.3C	22.757	13.579	24.617	18.312	24.89	23.138
BraA01g009170.3C	5.06	11.154	6.411	7.784	5.904	7.331
BraA01g009180.3C	0.067	0.043	0.137	0	0	0.038
BraA01g009190.3C	0	0	0	0	0	0
BraA01g009200.3C	4.702	6.582	4.341	7.638	8.507	8.447
BraA01g009210.3C	1.275	1.159	0.949	1.075	0.565	0.975
BraA01g009220.3C	0.36	0.762	0.328	0.173	0.101	0.163
BraA01g009230.3C	1.771	0.569	1.431	1.115	0.823	0.932
BraA01g009240.3C	1.151	1.913	1.343	1.499	1.593	1.545
BraA01g009250.3C	22.698	21.37	22.048	23.789	24.29	24.819
BraA01g009260.3C	13.587	15.551	13.774	18.305	16.856	18.599
BraA01g009270.3C	6.349	6.284	7.917	6.769	7.197	7.7
BraA01g009280.3C	0.126	0.11	0.086	0.081	0.143	0.072
BraA01g009290.3C	0	0	0	0	0	0
BraA01g009300.3C	0	0	0	0	0	0
BraA01g009310.3C	0.009	0	0.009	0	0	0
BraA01g009320.3C	0.581	0.419	0.35	0.572	0.727	0.299
BraA01g009330.3C	10.75	7.864	11.901	5.791	12.018	8.486
BraA01g009340.3C	114.095	121.796	125.108	130.836	131.508	127.339
BraA01g009350.3C	7.299	12.143	8.73	9.604	9.965	7.612
BraA01g009360.3C	3.133	1.911	2.949	2.292	2.279	1.318
BraA01g009370.3C	0	0	0	0	0	0
BraA01g009380.3C	13.395	18.33	13.99	15.452	13.568	12.621
BraA01g009390.3C	0	0.086	0	0	0.075	0
BraA01g009400.3C	4.869	7.238	5.686	5.658	6.493	5.805
BraA01g009410.3C	11.107	10.268	13.683	12.508	13.273	13.987
BraA01g009420.3C	37.185	39.226	45.15	27.472	33.81	26.565
BraA01g009430.3C	0	0	0	0	0	0
BraA01g009440.3C	0	0	0	0	0	0
BraA01g009450.3C	4.946	8.445	7.774	7.976	7.895	4.979
BraA01g009460.3C	2.097	4.277	2.412	2.947	2.473	1.347
BraA01g009470.3C	6.763	16.322	9.483	14.204	18.061	11.863
BraA01g009480.3C	3.767	4.153	4.552	3.937	4.124	3.998
BraA01g009490.3C	9.672	5.604	8.878	9.799	9.558	6.829
BraA01g009500.3C	5.239	4.374	7.65	5.404	3.292	4.201
BraA01g009510.3C	0	0	0.135	0	0	0
BraA01g009520.3C	18.514	18.937	18.679	16.684	16.347	19.302
BraA01g009530.3C	5.746	7.251	7.048	5.299	4.207	4.898
BraA01g009540.3C	0.05	0	0.051	0.055	0.056	0
BraA01g009550.3C	2.901	4.822	4.019	4.493	4.258	4.438
BraA01g009560.3C	8.954	4.85	9.898	6.825	6.79	7.395
BraA01g009570.3C	1.185	1.982	1.265	0.364	0.591	0.272
BraA01g009580.3C	0	0	0.043	0	0.047	0
BraA01g009590.3C	8.302	9.097	7.712	11.385	10.01	10.536
BraA01g009600.3C	2.032	1.797	1.289	1.836	2.371	1.645
BraA01g009610.3C	70.548	57.856	66.068	47.46	52.495	49.943
BraA01g009620.3C	30.355	30.651	33.918	36.915	42.982	41.421
BraA01g009630.3C	57.311	85.02	65.09	61.59	57.873	135.408
BraA01g009640.3C	9.554	9.873	10.518	12.092	10.122	9.998
BraA01g009650.3C	10.067	9.988	8.338	9.274	7.258	7.062
BraA01g009660.3C	12.641	10.838	10.196	7.845	6.381	5.676
BraA01g009670.3C	0.124	0.486	0.127	0	0	0
BraA01g009680.3C	0	0	0	0	0	0
BraA01g009690.3C	0	0	0.145	0.155	0	0
BraA01g009700.3C	0.559	1.196	0.418	0.837	0.461	1.399
BraA01g009710.3C	0.069	0	0	0.046	0.031	0.079
BraA01g009720.3C	2.324	2.126	1.623	2.959	2.423	3.519
BraA01g009730.3C	5.471	4.557	5.453	5.828	6.08	5.846
BraA01g009740.3C	4.963	5.677	5.188	3.794	4.018	3.254
BraA01g009750.3C	1.085	1.045	1.493	1.607	1.213	1.198
BraA01g009760.3C	0	0	0	0.022	0	0
BraA01g009770.3C	2.111	2.233	2.208	2.739	1.654	1.387
BraA01g009780.3C	0	0	0	0	0	0
BraA01g009790.3C	0.462	0.226	0.208	0.349	0.18	0.199
BraA01g009800.3C	0	0	0	0	0	0
BraA01g009810.3C	0	0	0	0	0	0
BraA01g009820.3C	0	0.036	0.057	0	0	0
BraA01g009830.3C	35.496	38.755	37.433	55.775	63.016	59.579
BraA01g009840.3C	41.649	54.223	42.772	40.302	53.955	55.974
BraA01g009850.3C	3.579	5.047	3.781	5.837	4.956	5.162
BraA01g009860.3C	24.968	69.969	21.692	28.136	24.641	17.293
BraA01g009870.3C	80.542	45.093	90.806	21.745	26.067	23.844
BraA01g009880.3C	0	0	0.316	0	0	0
BraA01g009890.3C	16.383	4.575	19.706	6.557	9.097	8.861
BraA01g009900.3C	1.378	0	1.769	0.378	0.879	0.494
BraA01g009910.3C	0	0	0	0	0	0
BraA01g009920.3C	0	0	0	0	0	0
BraA01g009930.3C	0.17	0.508	0.299	0.24	0.275	0.418
BraA01g009940.3C	7.834	5.861	8.349	11.14	10.22	11.814
BraA01g009950.3C	2.708	2.693	2.209	2.475	2.35	2.691
BraA01g009960.3C	243.164	257.325	206.025	431.549	323.145	514.771
BraA01g009970.3C	0.188	0.313	0.211	0.207	0.272	0.138
BraA01g009980.3C	81.108	80.603	80.169	86.958	80.509	88.425
BraA01g009990.3C	0	0	0	0	0	0
BraA01g010000.3C	1.71	0.373	1.756	1.251	2.261	2.289
BraA01g010010.3C	0	0	0	0	0	0
BraA01g010020.3C	9.713	5.188	8.92	5.513	6.134	6.527
BraA01g010030.3C	0	0	0	0.035	0	0
BraA01g010040.3C	0.686	0.224	0.682	0.635	0.486	0.418
BraA01g010050.3C	0.472	0.039	0.788	0.324	0.167	0.136
BraA01g010060.3C	0	0	0	0	0	0
BraA01g010070.3C	7.071	14.189	8.578	8.169	8.132	8.231
BraA01g010080.3C	8.86	9.285	8.798	10.689	13.529	12.013
BraA01g010090.3C	7.872	9.568	8.084	9.701	6.418	10.457
BraA01g010100.3C	14.849	14.626	17.504	16.642	16.95	20.394
BraA01g010110.3C	0.112	0	0	0.123	0	0
BraA01g010120.3C	4.898	5.288	2.872	2.955	1.992	1.759
BraA01g010130.3C	0.099	0	0	0.109	0	0
BraA01g010140.3C	0	0	0	0	0	0
BraA01g010150.3C	0.062	0	0	0	0	0
BraA01g010160.3C	0	0	0	0	0	0
BraA01g010170.3C	3.385	3.687	4.403	4.829	5.328	5.22
BraA01g010180.3C	5.118	4.921	4.974	5.639	4.556	3.464
BraA01g010190.3C	0	0	0	0	0	0
BraA01g010200.3C	0	0	0.034	0.037	0.076	0
BraA01g010210.3C	18.851	26.584	11.424	3.674	3.224	3.205
BraA01g010220.3C	0	0	0	0	0	0
BraA01g010230.3C	35.432	14.279	33.29	14.137	12.604	11.184
BraA01g010240.3C	40.622	51.123	34.498	44.427	39.836	34.695
BraA01g010250.3C	37.638	44.401	40.286	49.975	41.276	72.037
BraA01g010260.3C	17.585	19.848	29.12	31.194	33.76	40.497
BraA01g010270.3C	1.16	1.691	1.099	0.587	0.43	1.33
BraA01g010280.3C	2.296	3.186	1.922	1.706	1.802	1.256
BraA01g010290.3C	0	0	0	0	0	0
BraA01g010300.3C	20.802	11.243	21.02	14.05	15.191	17.517
BraA01g010310.3C	18.389	23.366	13.623	34.358	22.807	30.411
BraA01g010320.3C	14.834	9.07	9.582	27.442	21.967	26.763
BraA01g010330.3C	12.139	20.084	10.772	8.157	8.579	7.884
BraA01g010340.3C	1.832	2.008	2.063	1.427	1.005	1.356
BraA01g010350.3C	2.784	4.207	2.562	2.46	1.967	2.572
BraA01g010360.3C	0	0	0	0	0	0
BraA01g010370.3C	2.965	1.998	2.854	4.119	6.144	3.401
BraA01g010380.3C	2.024	0.803	2.663	1.398	2.14	1.801
BraA01g010390.3C	6.297	7.809	6.09	5.61	5.28	6.062
BraA01g010400.3C	6.071	4.119	5.671	4.665	4.785	5.241
BraA01g010410.3C	12.444	10.303	15.064	16.996	20.937	18.638
BraA01g010420.3C	29.449	7.034	26.65	10.604	11.783	10.074
BraA01g010430.3C	0	0	0	0	0	0
BraA01g010440.3C	12.394	14.446	12.931	15.319	17.268	16.164
BraA01g010450.3C	0.334	0	0	0	0.379	0
BraA01g010460.3C	0	0	0.084	0	0.031	0.094
BraA01g010470.3C	21.426	12.837	20.341	23.271	24.286	21.444
BraA01g010480.3C	4.988	4.748	3.854	3.508	4.09	3.25
BraA01g010490.3C	13.142	9.48	11.131	9.235	8.141	8.022
BraA01g010500.3C	8.191	3.755	7.349	5.873	5.34	4.03
BraA01g010510.3C	13.079	8.998	13.322	13.018	10.263	7.654
BraA01g010520.3C	69.797	61.994	54.484	58.122	56.062	55.831
BraA01g010530.3C	16.228	12.705	13.142	14.288	15.504	15.843
BraA01g010540.3C	25.328	34.811	26.87	33.717	35.295	36.63
BraA01g010550.3C	264.312	83.931	142.185	102.328	76.99	67.001
BraA01g010560.3C	50.986	86.415	34.728	132.049	108.805	100.425
BraA01g010570.3C	10.594	7.69	9.467	7.882	6.957	7.012
BraA01g010580.3C	9.241	8.496	9.368	8.093	9.778	8.487
BraA01g010590.3C	9.725	12.166	9.677	9.272	9.418	8.334
BraA01g010600.3C	56.888	26.376	61.493	37.248	38.099	48.918
BraA01g010610.3C	0	0	0	0	0	0
BraA01g010620.3C	0.063	0.083	0	0	0	0
BraA01g010630.3C	0	0.036	0	0	0	0
BraA01g010640.3C	0	0	0.055	0	0	0.061
BraA01g010650.3C	40.875	37.236	36.326	37.636	36.929	40.781
BraA01g010660.3C	0.181	0.102	0.293	0.028	0.059	0.03
BraA01g010670.3C	6.922	8.134	6.239	6.951	8.598	7.815
BraA01g010680.3C	0	0	0	0	0	0
BraA01g010690.3C	0	0	0	0	0	0
BraA01g010700.3C	0.826	0.064	0.599	0.854	1.378	0.39
BraA01g010710.3C	1.224	1.179	0.695	0.342	0.45	0.653
BraA01g010720.3C	40.324	23.723	51.304	25.753	32.198	29.349
BraA01g010730.3C	0	0.302	0	0	0	0
BraA01g010740.3C	6.391	8.265	8.328	11.465	16.515	13.167
BraA01g010750.3C	29.951	16.552	18.806	34.85	32.437	27.775
BraA01g010760.3C	0	0	0	0	0	0
BraA01g010770.3C	0.115	0	0	0	0	0
BraA01g010780.3C	0	0	0	0	0	0
BraA01g010790.3C	1.528	3.646	1.447	3.908	2.993	3.217
BraA01g010800.3C	0.078	0.102	0.04	0	0	0.045
BraA01g010810.3C	5.535	3.88	3.248	4.151	3.456	3.064
BraA01g010820.3C	9.147	5.874	7.63	5.469	4.841	4.553
BraA01g010830.3C	10.214	14.804	11.325	15.394	17.703	17.45
BraA01g010840.3C	0.833	1.632	1.054	1.249	0.881	0.605
BraA01g010850.3C	0	0	0	0	0	0
BraA01g010860.3C	0.564	1.417	0.757	0.523	0.491	0.647
BraA01g010870.3C	7.706	9.628	7.126	6.979	6.689	6.611
BraA01g010880.3C	0.476	0.518	0.326	0.435	0.27	0.455
BraA01g010890.3C	2.399	3.679	4.312	2.735	2.406	2.912
BraA01g010900.3C	0	0	0	0.107	0	0
BraA01g010910.3C	0.101	0.132	0.208	0.111	0.344	0.696
BraA01g010920.3C	8.632	6.408	7.582	10.861	9.249	10.951
BraA01g010930.3C	0	0	0	0	0	0
BraA01g010940.3C	4.052	4.59	4.195	2.631	2.602	3.021
BraA01g010950.3C	0.042	0	0.021	0	0	0
BraA01g010960.3C	20.13	14.666	19.472	15.231	16.658	14.714
BraA01g010970.3C	17.519	17.151	16.274	15.275	16.184	15.347
BraA01g010980.3C	0	0	0	0	0	0
BraA01g010990.3C	0	0	0.049	0	0	0
BraA01g011000.3C	0	0	0	0	0	0
BraA01g011010.3C	0	0	0	0	0	0
BraA01g011020.3C	0	0	0	0	0	0
BraA01g011030.3C	3.28	4.14	3.949	5.711	7.885	5.645
BraA01g011040.3C	36.589	29.631	22.052	41.58	27.29	44.759
BraA01g011050.3C	0.747	0.297	0.233	0.356	0.368	0.335
BraA01g011060.3C	0	0	0	0	0	0
BraA01g011070.3C	0.33	0.539	0.593	0.181	0.093	0.095
BraA01g011080.3C	148.458	74.591	150.058	271.111	275.47	217.346
BraA01g011090.3C	2.946	1.027	1.21	0.862	0.445	1.69
BraA01g011100.3C	23.304	23.599	22.725	25.446	25.953	23.325
BraA01g011110.3C	7.592	7.5	4.424	3.761	2.99	2.673
BraA01g011120.3C	0.498	0.723	0.539	0.698	0.501	0.571
BraA01g011130.3C	0	0	0	0	0	0
BraA01g011140.3C	0	0	0	0	0	0
BraA01g011150.3C	0.946	1.12	0.898	0.078	0.223	0.102
BraA01g011160.3C	0	0	0	0	0	0
BraA01g011170.3C	3.357	4.787	3.918	7.537	6.919	5.427
BraA01g011180.3C	57.686	59.009	58.412	84.493	84.063	92.249
BraA01g011190.3C	2.287	1.652	1.745	2.2	1.728	1.649
BraA01g011200.3C	0	0	0.096	0	0	0
BraA01g011210.3C	7.318	13.873	7.321	5.127	4.775	8.675
BraA01g011220.3C	23.811	24.728	20.717	28.748	30.59	34.299
BraA01g011230.3C	0	0	0.078	0	0	0
BraA01g011240.3C	0.359	0.036	0.538	0.151	0.188	0.221
BraA01g011250.3C	1.761	1.392	1.149	1.393	1.377	1.221
BraA01g011260.3C	4.275	4.802	4.065	3.024	2.943	3.161
BraA01g011270.3C	4.712	4.29	3.502	4.85	8.022	4.396
BraA01g011280.3C	0.014	0.095	0.074	0	0.033	0.017
BraA01g011290.3C	0	0	0	0	0	0
BraA01g011300.3C	11.6	12.197	11.941	8.18	9.56	6.461
BraA01g011310.3C	1.285	1.745	1.625	1.031	1.121	0.567
BraA01g011320.3C	0.657	1.145	0.562	0.24	0.372	0
BraA01g011330.3C	0	0	0	0.021	0	0
BraA01g011340.3C	253.095	165.671	262.922	261.378	296.696	269.071
BraA01g011350.3C	5.504	4.336	5.505	4.112	3.089	3.291
BraA01g011360.3C	28.369	26.921	32.514	38.979	45.496	42.994
BraA01g011370.3C	9.609	10.112	9.62	7.009	6.577	5.917
BraA01g011380.3C	7.929	8.797	7.512	6.294	5.274	4.666
BraA01g011390.3C	4.836	2.632	4.136	2.558	2.426	2.892
BraA01g011400.3C	1.092	1.678	1.47	1.571	1.12	1.659
BraA01g011410.3C	360.645	614.517	273.218	425.954	288.655	371.507
BraA01g011420.3C	0	0	0	0	0	0
BraA01g011430.3C	1.25	0.618	1.735	1.372	1.149	0.891
BraA01g011440.3C	35.406	58.596	34.993	52.554	60.983	56.631
BraA01g011450.3C	12.286	11.107	10.442	9.172	8.287	7.948
BraA01g011460.3C	22.523	15.836	23.542	22.051	22.858	22.704
BraA01g011470.3C	0.362	0.474	0.186	0	0	0
BraA01g011480.3C	1.39	1.13	1.41	1.042	0.865	0.603
BraA01g011490.3C	38.322	65.049	38.382	31.506	35.594	45.721
BraA01g011500.3C	5.297	5.336	3.968	3.625	4.062	3.968
BraA01g011510.3C	0.4	0.941	0.356	0.059	0.121	0.061
BraA01g011520.3C	29.394	23.797	29.645	41.607	34.054	46.189
BraA01g011530.3C	0.529	0.823	0.491	0.552	0.342	0.664
BraA01g011540.3C	8.921	3.619	5.792	3.489	6.625	4.235
BraA01g011550.3C	0	0	0	0	0	0
BraA01g011560.3C	0	0	0	0	0	0
BraA01g011570.3C	0	0	0	0	0	0
BraA01g011580.3C	4.702	6.1	4.576	5.854	4.256	3.905
BraA01g011590.3C	0	0	0	0	0	0
BraA01g011600.3C	1.229	2.41	1.225	1.825	1.762	1.867
BraA01g011610.3C	42.547	34.591	31.758	41.958	34.561	36.31
BraA01g011620.3C	20.722	19.416	16.777	18.391	16.376	14.872
BraA01g011630.3C	0	0	0.092	0.033	0	0.069
BraA01g011640.3C	86.075	77.136	79.079	72.179	57.863	69.469
BraA01g011650.3C	14.69	15.576	16.757	12.92	12.747	9.937
BraA01g011660.3C	54.54	21.715	55.583	29.323	41.424	35.892
BraA01g011670.3C	88.588	44.309	91.918	62.425	69.028	54.837
BraA01g011680.3C	2.278	1.769	1.805	1.536	1.068	1.386
BraA01g011690.3C	0.022	0	0.067	0	0	0
BraA01g011700.3C	0.091	0.02	0.031	0.017	0.017	0.017
BraA01g011710.3C	4.322	5.855	4.204	3.341	2.618	2.73
BraA01g011720.3C	0.057	0.119	0.023	0.025	0.104	0.026
BraA01g011730.3C	0	0	0	0	0	0
BraA01g011740.3C	0	0	0	0	0	0
BraA01g011750.3C	0	0	0	0	0	0
BraA01g011760.3C	0.051	0	0	0	0	0
BraA01g011770.3C	0	0	0	0	0	0
BraA01g011780.3C	0	0	0	0	0	0
BraA01g011790.3C	0	0	0	0	0	0
BraA01g011800.3C	8.791	22.2	14.567	14.692	10.644	11.461
BraA01g011810.3C	0	0	0	0	0	0
BraA01g011820.3C	4.592	4.553	4.055	5.356	4.199	4.021
BraA01g011830.3C	0.896	1.171	1.261	0.838	1.091	0.647
BraA01g011840.3C	0.19	0.195	0.195	0.134	0.092	0.14
BraA01g011850.3C	7.222	6.88	7.165	8.419	7.723	10.953
BraA01g011860.3C	61.603	48.835	61.865	67.342	66.463	83.448
BraA01g011870.3C	0	0	0	0	0	0
BraA01g011880.3C	34.828	40.086	40.184	48.506	50.41	53.09
BraA01g011890.3C	6.755	11.984	8.836	8.826	9.935	10.702
BraA01g011900.3C	0.633	0.331	0.455	0.278	0.574	0.363
BraA01g011910.3C	0.553	0	0	0.514	0.482	0.732
BraA01g011920.3C	18.708	15.184	17.131	14.973	13.475	15.906
BraA01g011930.3C	4.519	3.594	4.659	5.63	6.447	6.407
BraA01g011940.3C	2.093	3.178	1.942	1.482	1.493	2.13
BraA01g011950.3C	9.747	11.142	9.128	9.756	10.513	10.764
BraA01g011960.3C	19.349	24.628	18.634	25.555	22.772	24.96
BraA01g011970.3C	0.041	0.184	0.043	0.118	0.094	0.105
BraA01g011980.3C	0.044	0	0	0	0	0
BraA01g011990.3C	32.652	37.836	34.862	39.275	40.97	43.944
BraA01g012000.3C	2.223	2.721	2.842	2.311	1.582	2.415
BraA01g012010.3C	0	0	0.033	0	0.036	0
BraA01g012020.3C	0.294	0.048	0.151	0.202	0.292	0.084
BraA01g012030.3C	1329.98	1563.91	1301.23	2066.14	2088.21	2282.6
BraA01g012040.3C	3.482	4.192	2.988	3.017	2.415	3.022
BraA01g012050.3C	5.176	6.427	6.024	5.113	3.716	4.552
BraA01g012060.3C	0	0	0	0	0	0
BraA01g012070.3C	0.071	0.093	0	0	0	0
BraA01g012080.3C	0	0	0	0	0	0
BraA01g012090.3C	5.959	12.599	5.055	6.939	5.521	5.885
BraA01g012100.3C	0.189	0.227	0.503	0.139	0.376	0.362
BraA01g012110.3C	7.421	2.358	6.275	4.745	4.669	4.1
BraA01g012120.3C	0.177	0.07	0.073	0.078	0.02	0.102
BraA01g012130.3C	0.298	0	0.306	0.218	0.113	0.456
BraA01g012140.3C	2.917	2.361	1.698	1.952	1.795	1.897
BraA01g012150.3C	1.898	2.42	2.614	1.423	1.207	1.434
BraA01g012160.3C	22.526	23.233	24.123	39.24	36.309	45.916
BraA01g012170.3C	54.212	48.463	54.032	56.945	64.507	59.371
BraA01g012180.3C	18.006	19.228	21.975	25.365	28.136	25.604
BraA01g012190.3C	0.34	0.288	0.308	0.395	0.317	0.321
BraA01g012200.3C	6.517	3.923	5.548	6.965	4.374	3.05
BraA01g012210.3C	0	0.768	0	0	0	0
BraA01g012220.3C	12.69	6.173	11.971	9.799	11.792	9.311
BraA01g012230.3C	1.351	1.959	1.691	0.649	0.766	1.356
BraA01g012240.3C	0.383	0.515	0.393	0.383	0.319	0.323
BraA01g012250.3C	0.838	1.211	0.736	0.799	0.95	0.924
BraA01g012260.3C	49.649	38.483	53.261	41.427	34.73	37.162
BraA01g012270.3C	70.077	78.771	86.56	19.002	24.076	30.949
BraA01g012280.3C	0.095	0.187	0.098	0.052	0	0.055
BraA01g012290.3C	46.074	42.071	53.678	26.663	24.727	23.68
BraA01g012300.3C	14.317	12.532	20.962	14.725	17.968	12.936
BraA01g012310.3C	0	0	0	0	0	0
BraA01g012320.3C	0	0	0	0	0	0
BraA01g012330.3C	0	0	0	0	0	0
BraA01g012340.3C	0	0	0.018	0	0	0
BraA01g012350.3C	6.469	7.071	5.666	5.609	5.161	4.709
BraA01g012360.3C	0.018	0.024	0	0	0	0
BraA01g012370.3C	5.39	0	4.828	0.031	0.26	0.329
BraA01g012380.3C	8.438	8.417	6.483	5.52	5.08	5.19
BraA01g012390.3C	0	0	0	0	0	0
BraA01g012400.3C	0	0	0	0	0	0
BraA01g012410.3C	17.24	16.244	14.773	16.67	16.296	14.224
BraA01g012420.3C	3.21	2.46	4.07	2.697	2.886	2.997
BraA01g012430.3C	0	0	0	0	0	0
BraA01g012440.3C	0	0	0	0	0	0
BraA01g012450.3C	0	0	0	0	0	0
BraA01g012460.3C	0.149	0	0.115	0.041	0	0.043
BraA01g012470.3C	0	0	0	0	0	0
BraA01g012480.3C	1.069	2.084	1.358	5.548	4.97	4.677
BraA01g012490.3C	0	0	0	0.022	0	0
BraA01g012500.3C	12.857	14.117	9.635	17.163	12.605	18.615
BraA01g012510.3C	0.668	1.529	1.373	1.1	0.568	0.575
BraA01g012520.3C	0.027	0.052	0	0	0	0
BraA01g012530.3C	14.622	17.144	15.911	26.151	28.179	28.164
BraA01g012540.3C	8.959	12.237	8.449	10.916	13.222	10.907
BraA01g012550.3C	0.591	0.726	0.451	0.393	0.274	0.226
BraA01g012560.3C	108.518	106.17	86.552	104.983	97.002	100.989
BraA01g012570.3C	507.416	84.718	310.298	221.626	276.719	335.06
BraA01g012580.3C	0.741	1.411	0.67	0.827	0.527	0.778
BraA01g012590.3C	2.085	1.323	1.323	0.808	1.217	0.528
BraA01g012600.3C	1.202	0.647	1.743	2.717	3.127	2.191
BraA01g012610.3C	0.146	0.096	0.15	0.482	0.249	0.252
BraA01g012620.3C	0.145	0.474	0.075	0.319	0.247	0.25
BraA01g012630.3C	2.545	4.235	2.673	2.476	2.721	3.982
BraA01g012640.3C	0.328	0	0.337	0	0.372	0.377
BraA01g012650.3C	0.114	0	0	0.036	0.037	0.28
BraA01g012660.3C	0.223	1.019	0.801	1.345	1.515	1.15
BraA01g012670.3C	1.554	2.253	1.172	2.691	2.366	2.2
BraA01g012680.3C	2474.95	1817.6	3398.86	2343.68	2926.54	2136.36
BraA01g012690.3C	6.424	6.547	7.076	8.809	7.987	8.672
BraA01g012700.3C	9.164	13.968	31.51	8.877	8.369	18.133
BraA01g012710.3C	25.889	47.767	25.827	20.783	18.446	19.518
BraA01g012720.3C	26.97	10.744	27.545	5.528	4.463	8.281
BraA01g012730.3C	0.289	0.101	0.277	0.233	0.175	0.155
BraA01g012740.3C	0	0	0	0	0	0
BraA01g012750.3C	0	0.172	0.09	0.048	0.15	0.05
BraA01g012760.3C	0.942	1.013	0.925	0.804	0.641	0.6
BraA01g012770.3C	0	0	0	0	0	0
BraA01g012780.3C	0	0	0	0	0	0
BraA01g012790.3C	0	0	0	0	0	0
BraA01g012800.3C	2.583	2.21	1.752	2.405	2.378	2.425
BraA01g012810.3C	9.843	9.794	11.051	12.537	13.447	13.189
BraA01g012820.3C	16.355	11.369	18.3	19.403	19.931	19.143
BraA01g012830.3C	11.243	9.401	12.586	13.896	13.663	17.663
BraA01g012840.3C	0.162	0	0	0.059	0	0
BraA01g012850.3C	0	0	0	0	0	0
BraA01g012860.3C	0.142	0.106	0.167	0.334	0.322	0.116
BraA01g012870.3C	0	0	0	0	0	0
BraA01g012880.3C	20.772	32.539	22.822	39.994	42.159	36.08
BraA01g012890.3C	9.679	11.419	9.743	14.785	13.529	12.958
BraA01g012900.3C	157.277	131.715	169.364	208.384	224.751	226.324
BraA01g012910.3C	54.149	48.615	57.714	97.816	100.267	86.731
BraA01g012920.3C	0.38	1.242	0.488	0.313	0.323	0.218
BraA01g012930.3C	21.271	22.212	19.435	25.225	25.98	24.695
BraA01g012940.3C	0	0	0	0	0	0
BraA01g012950.3C	0	0	0	0	0	0
BraA01g012960.3C	9.575	10.386	10.749	7.323	7.332	5.726
BraA01g012970.3C	14.535	15.293	13.205	9.727	12.128	9.835
BraA01g012980.3C	6.02	3.223	5.594	10.635	11.049	10.064
BraA01g012990.3C	0	0	0	0	0	0
BraA01g013000.3C	7.112	8.412	6.492	14.745	16.06	18.845
BraA01g013010.3C	3.411	2.612	4.054	4.707	4.198	4.585
BraA01g013020.3C	61.669	66.863	79.892	75.283	83.241	86.156
BraA01g013030.3C	2.757	2.678	2.589	3.487	2.768	2.44
BraA01g013040.3C	5.416	3.96	5.796	4.76	4.727	4.19
BraA01g013050.3C	3.394	2.052	3.785	1.682	1.696	0.921
BraA01g013060.3C	0.372	0.426	0.43	0.358	0.369	0.16
BraA01g013070.3C	43.604	60.03	50.079	64.274	67.813	82.772
BraA01g013080.3C	45.08	51.028	44.705	34.749	42.453	35.497
BraA01g013090.3C	0	0	0	0	0	0
BraA01g013100.3C	0	0	0	0	0	0
BraA01g013110.3C	0	0.189	0	0.635	0	0
BraA01g013120.3C	0	0	0	0	0	0
BraA01g013130.3C	0	0	0	0	0	0
BraA01g013140.3C	1.056	0.758	0.67	0.568	0.258	0.463
BraA01g013150.3C	0	0	0	0.555	0.191	0.193
BraA01g013160.3C	10.688	11.569	10.557	4.11	3.627	2.499
BraA01g013170.3C	9.804	9.108	7.295	11.074	10.123	10.168
BraA01g013180.3C	9.233	20.912	9.857	12.241	11.813	11.432
BraA01g013190.3C	15.318	18.813	14.008	12.162	12.21	10.94
BraA01g013200.3C	8.316	3.352	9.607	2.624	2.985	2.624
BraA01g013210.3C	0	0	0	0	0	0
BraA01g013220.3C	0	0	0	0	0	0
BraA01g013230.3C	1.324	0.472	1.36	0.528	0.409	1.105
BraA01g013240.3C	0.07	0.182	0.143	0	0	0
BraA01g013250.3C	30.962	23.787	21.957	42.436	33.883	44.118
BraA01g013260.3C	0	0	0	0	0	0
BraA01g013270.3C	0.351	0.229	0.225	0.096	0.05	0.05
BraA01g013280.3C	64.046	39.521	41.131	68.552	75.066	59.883
BraA01g013290.3C	6.829	11.315	8.889	5.278	6.105	6.676
BraA01g013300.3C	4.494	3.864	3.48	2.506	2.343	2.647
BraA01g013310.3C	0	0	0	0	0	0
BraA01g013320.3C	0.718	0.876	0.393	0.42	0.705	0.769
BraA01g013330.3C	0.062	0	0	0	0	0
BraA01g013340.3C	0	0	0	0	0	0
BraA01g013350.3C	0.302	1.047	0.217	1.244	0.343	0.503
BraA01g013360.3C	11.971	14.215	11.494	9.161	8.92	9.703
BraA01g013370.3C	10.59	7.464	11.053	7.483	7.336	6.313
BraA01g013380.3C	2.558	1.246	1.855	1.927	1.763	1.209
BraA01g013390.3C	4.181	3.948	3.578	3.642	3.423	4.036
BraA01g013400.3C	0.996	1.145	0.981	1.267	1.083	1.051
BraA01g013410.3C	0.633	0.92	0.781	0.742	0.894	0.743
BraA01g013420.3C	17.192	18.963	14.66	13.521	12.528	10.655
BraA01g013430.3C	0	0	0.061	0	0	0
BraA01g013440.3C	44.051	41.177	41.952	31.264	32.01	31.904
BraA01g013450.3C	4.702	4.551	4.875	4.764	4.458	4.149
BraA01g013460.3C	0.814	1.561	1.282	3.356	2.933	3.654
BraA01g013470.3C	0.859	0.588	0.672	0.718	0.602	2.814
BraA01g013480.3C	324.921	285.285	327.756	467.115	514.518	522.644
BraA01g013490.3C	0	0	0	0	0	0.194
BraA01g013500.3C	7.564	3.88	8.588	5.294	4.691	4.519
BraA01g013510.3C	4.976	2.419	6.979	1.709	1.708	2.065
BraA01g013520.3C	1.274	1.095	1.226	7.658	7.987	5.688
BraA01g013530.3C	0.067	0	0.023	0.32	0.025	0.051
BraA01g013540.3C	9.087	3.575	4.892	10.07	9.5	12.551
BraA01g013550.3C	2.702	3.126	2.754	5.984	6.063	5.661
BraA01g013560.3C	0.729	0.876	0.599	1.12	1.487	1.003
BraA01g013570.3C	0	0.121	0.038	0	0.021	0
BraA01g013580.3C	0	0	0	0	0	0
BraA01g013590.3C	0.173	0.041	0.161	0.069	0.053	0.108
BraA01g013600.3C	0.621	1.029	0.535	0.432	0.421	0.483
BraA01g013610.3C	0	0.054	0.008	0.009	0.009	0.009
BraA01g013620.3C	4	3.201	3.293	2.233	3.166	2.295
BraA01g013630.3C	2.264	3.734	2.325	3.254	2.749	2.68
BraA01g013640.3C	2.199	3.111	2.058	3.956	5.663	3.305
BraA01g013650.3C	0.245	1.002	0.383	0.654	0.639	0.501
BraA01g013660.3C	0.19	0	0.117	0.208	0.344	0.087
BraA01g013670.3C	2.383	10.7	2.648	1.78	2.702	2.309
BraA01g013680.3C	0	0	0	0.055	0	0
BraA01g013690.3C	33.206	30.579	31.64	39.327	71.206	42.024
BraA01g013700.3C	0	0	0	0.074	0	0.155
BraA01g013710.3C	0	0	0	0	0	0
BraA01g013720.3C	266.151	228.722	278.337	230.999	232.863	214.269
BraA01g013730.3C	1.64	2.517	1.855	2.113	2.452	1.609
BraA01g013740.3C	3.746	2.22	2.667	4.687	5.916	3.524
BraA01g013750.3C	0	0	0	0	0	0
BraA01g013760.3C	45.989	23.794	39.4	25.2	30.241	21.174
BraA01g013770.3C	9.178	10.139	7.471	7.044	7.796	6.884
BraA01g013780.3C	0	0	0	0	0	0
BraA01g013790.3C	0	0	0	0	0.022	0.022
BraA01g013800.3C	0	0	0	0	0	0
BraA01g013810.3C	0.253	0.773	0.26	0.162	0.096	0.267
BraA01g013820.3C	0	0	0.02	0.022	0	0.023
BraA01g013830.3C	0	0	0.105	0.336	0.463	0.234
BraA01g013840.3C	0.275	0	0.283	0.067	0.035	0.035
BraA01g013850.3C	0.01	0.107	0.021	0.078	0.104	0
BraA01g013860.3C	0.109	0.029	0.112	0.24	0.298	0.025
BraA01g013870.3C	0.453	0.423	0.266	0.782	0.881	0.594
BraA01g013880.3C	0.936	1.223	0.686	1.027	1.969	1.533
BraA01g013890.3C	1.386	1.67	1.619	4.475	4.606	3.493
BraA01g013900.3C	1.068	0.861	0.887	1.072	1.391	0.886
BraA01g013910.3C	9.977	6.311	9.349	10.269	14.176	10.497
BraA01g013920.3C	17.829	16.759	18.31	28.012	33.391	36.19
BraA01g013930.3C	0	0	0	0	0	0
BraA01g013940.3C	0.034	0	0	0	0	0
BraA01g013950.3C	0.03	0	0.031	0	0	0
BraA01g013960.3C	0.935	0.947	0.899	0.596	0.41	0.692
BraA01g013970.3C	0	0	0	0	0	0
BraA01g013980.3C	3.791	2.787	5.742	4.577	5.64	5.001
BraA01g013990.3C	69.164	61.312	84.115	74.752	78.699	76.195
BraA01g014000.3C	6.315	1.57	6.443	1.568	1.995	2.019
BraA01g014010.3C	0.405	0.636	1.416	0.178	1.103	0.93
BraA01g014020.3C	0	0	0	0	0	0
BraA01g014030.3C	0	0	0.035	0	0	0
BraA01g014040.3C	0.149	0.195	0	0	0.169	0.086
BraA01g014050.3C	38.349	30.846	30.188	25.222	22.967	19.96
BraA01g014060.3C	2.399	4.465	3.561	3.205	2.837	2.602
BraA01g014070.3C	2.808	2.375	5.428	2.719	2.434	2.842
BraA01g014080.3C	0	0	0	0	0	0
BraA01g014090.3C	7.229	12.551	7.853	10.871	8.582	9.535
BraA01g014100.3C	0	0	0	0	0	0
BraA01g014110.3C	0	0	0.112	0	0.062	0
BraA01g014120.3C	0	0	0	0	0	0
BraA01g014130.3C	0.055	0.048	0	0.02	0.062	0.021
BraA01g014140.3C	0	0	0	0	0	0
BraA01g014150.3C	0	0	0	0	0	0
BraA01g014160.3C	0	0	0	0	0	0
BraA01g014170.3C	46.362	60.745	47.885	37.429	37.138	45.573
BraA01g014180.3C	0	0	0	0	0.105	0
BraA01g014190.3C	0	0	0	0	0	0
BraA01g014200.3C	0	0	0	0	0	0
BraA01g014210.3C	1.888	1.689	2.245	0.927	2.14	0.969
BraA01g014220.3C	0.589	1.684	0.639	0.228	0.371	0.426
BraA01g014230.3C	0	0	0	0	0	0
BraA01g014240.3C	0	0	0	0	0	0
BraA01g014250.3C	0.077	0	0.053	0	0	0
BraA01g014260.3C	0.023	0.059	0.023	0.012	0	0
BraA01g014270.3C	0	0	0	0	0	0
BraA01g014280.3C	0	0	0	0	0	0
BraA01g014290.3C	157.495	150.775	189.691	52.934	70.44	138.185
BraA01g014300.3C	8.882	4.328	7.214	7.799	8.604	7.226
BraA01g014310.3C	3.828	5.162	4.427	2.034	1.644	2.404
BraA01g014320.3C	122.21	110.955	148.273	124.368	142.264	140.046
BraA01g014330.3C	16.594	14.985	13.111	11.96	10.66	10.966
BraA01g014340.3C	32.433	26.157	28.617	31.421	36.736	34.111
BraA01g014350.3C	3.839	5.702	4.774	4.386	5.24	5.094
BraA01g014360.3C	0.599	2.015	0.659	1.222	1.941	2.309
BraA01g014370.3C	0	0	0	0	0	0
BraA01g014380.3C	1.244	0.271	1.064	1.479	1.292	1.546
BraA01g014390.3C	0	0	0.306	0	0.02	0.02
BraA01g014400.3C	33.471	25.289	40.785	29.771	30.747	30.297
BraA01g014410.3C	0	0	0	0	0	0
BraA01g014420.3C	0	0	0	0	0	0
BraA01g014430.3C	0	0	0	0	0	0
BraA01g014440.3C	0	0	0	0	0.203	0
BraA01g014450.3C	31.69	24.118	36.604	20.183	20.601	21.378
BraA01g014460.3C	24.765	30.658	24.447	23.303	21.433	23.228
BraA01g014470.3C	8.034	3.848	11.903	0.808	1.321	1.337
BraA01g014480.3C	10.222	9.441	9.214	7.104	4.66	6.278
BraA01g014490.3C	7.583	3.372	5.086	7.247	9.005	8.286
BraA01g014500.3C	0	0	0	0	0	0
BraA01g014510.3C	3.33	4.069	2.893	3.049	2.881	2.893
BraA01g014520.3C	70.121	47.631	62.922	44.001	48.229	46.654
BraA01g014530.3C	0	0	0	0	0	0
BraA01g014540.3C	7.49	10.74	7.15	6.772	6.171	8.669
BraA01g014550.3C	13.796	11.593	11.806	12.077	9.867	10.175
BraA01g014560.3C	14.95	11.002	18.31	23.337	30.127	24.521
BraA01g014570.3C	0	0	0	0	0	0
BraA01g014580.3C	9.319	8.34	13.767	6.452	13.571	10.198
BraA01g014590.3C	243.324	360.927	256.103	353.722	369.017	334.513
BraA01g014600.3C	7.562	3.565	7.044	5.261	5.386	3.461
BraA01g014610.3C	19.457	24.394	19.401	17.946	18.912	17.699
BraA01g014620.3C	6.419	8.131	6.693	6.066	6.826	4.151
BraA01g014630.3C	11.033	24.832	13.399	17.269	19.14	18.051
BraA01g014640.3C	0.47	0.235	0.468	0.546	0.626	0.396
BraA01g014650.3C	0	0	0	0	0	0
BraA01g014660.3C	19.917	19.552	14.513	24.742	19.413	26.998
BraA01g014670.3C	0.545	1.032	0.475	0.359	0.309	0.437
BraA01g014680.3C	5.532	3.363	4.429	2.526	2.302	1.953
BraA01g014690.3C	0	0	0	0	0	0
BraA01g014700.3C	0.153	0	0.118	0.126	0.109	0.176
BraA01g014710.3C	1.399	1.045	0.513	0.658	0.793	0.458
BraA01g014720.3C	0	0	0	0	0	0
BraA01g014730.3C	0	0	0	0	0	0
BraA01g014740.3C	0	0	0	0	0	0
BraA01g014750.3C	9.9	7.135	5.201	9.571	6.652	7.372
BraA01g014760.3C	9.567	15.393	11.588	7	11.679	4.222
BraA01g014770.3C	2.47	0.958	2.278	1.769	1.376	1.513
BraA01g014780.3C	0	0	0.049	0.183	0.108	0.109
BraA01g014790.3C	7.417	4.632	7.532	4.658	6.399	5.389
BraA01g014800.3C	0	0	0	0	0	0
BraA01g014810.3C	5.669	3.924	6.621	2.074	3.843	2.742
BraA01g014820.3C	56.927	45.006	54.882	95.115	112.957	107.461
BraA01g014830.3C	10.916	7.051	9.72	6.611	6.959	6.63
BraA01g014840.3C	0	0	0.08	0	0	0
BraA01g014850.3C	7.131	9.385	4.508	11.847	12.29	12.661
BraA01g014860.3C	37.023	59.706	43.179	49.416	47.872	55.389
BraA01g014870.3C	0.218	0.109	0.241	0.073	0.076	0.038
BraA01g014880.3C	0.233	0.356	0.32	0.043	0.132	0.179
BraA01g014890.3C	0	0	0	0	0	0
BraA01g014900.3C	5.537	3.619	3.98	2.634	3.138	0.847
BraA01g014910.3C	15.982	13.557	16.201	19.121	18.948	17.661
BraA01g014920.3C	0	0	0	0	0.016	0
BraA01g014930.3C	6.677	13.595	6.581	10.488	6.525	13.428
BraA01g014940.3C	0.408	0.445	0.419	0.299	0.077	0.234
BraA01g014950.3C	138.012	170.833	129.751	140.444	190.111	231.775
BraA01g014960.3C	0.199	0.13	0	0.327	0	1.368
BraA01g014970.3C	55.503	41.878	62.82	85.806	99.078	87.422
BraA01g014980.3C	51.685	54.391	67.336	55.3	67.745	54.395
BraA01g014990.3C	6.084	8.788	4.05	9.44	9.536	7.67
BraA01g015000.3C	11.586	14.706	10.863	12.532	14.989	12.57
BraA01g015010.3C	1.993	0.838	1.811	1.257	1.714	1.314
BraA01g015020.3C	0.314	0	0	0.049	0.025	0.077
BraA01g015030.3C	2	2.779	2.311	0.823	0.425	1.291
BraA01g015040.3C	0.09	0.059	0.232	0.297	0.563	0.259
BraA01g015050.3C	3.932	6.755	3.257	6.402	6.194	5.697
BraA01g015060.3C	23.608	10.364	17.007	16.05	17.374	15.361
BraA01g015070.3C	13.41	15.065	8.642	14.719	10.69	20.878
BraA01g015080.3C	0.689	0.284	0.708	0.239	0.658	0.416
BraA01g015090.3C	0.064	0.251	0.131	0	0	0
BraA01g015100.3C	0.128	0.084	0.066	0	0	0
BraA01g015110.3C	10.841	11.275	10.353	11.303	12.831	11.989
BraA01g015120.3C	0.438	0	0.09	0.77	0.398	0.503
BraA01g015130.3C	0.404	0.528	0.466	0.332	0.286	0.695
BraA01g015140.3C	15.307	22.453	12.937	11.18	13.512	11.034
BraA01g015150.3C	9.109	10.529	13.462	2.611	3.646	4.527
BraA01g015160.3C	18.463	18.431	16.334	18.613	18.151	17.902
BraA01g015170.3C	33.915	36.864	34.701	45.268	49.145	52.734
BraA01g015180.3C	19.121	12.172	21.287	21.899	22.114	24.417
BraA01g015190.3C	7.804	7.982	7.53	6.133	7.349	6.627
BraA01g015200.3C	18.665	12.501	18.529	21.322	26.361	20.056
BraA01g015210.3C	2.342	0.161	2.947	1.237	0.719	0.869
BraA01g015220.3C	7.389	5.893	7.063	7.753	9.43	9.277
BraA01g015230.3C	25.472	14.626	21.876	17.429	14.772	14.01
BraA01g015240.3C	8.091	5.811	6.739	9.809	8.025	8.446
BraA01g015250.3C	9.219	10.28	10.253	12.058	12.653	11.117
BraA01g015260.3C	4.517	3.476	4.068	3.275	2.845	2.895
BraA01g015270.3C	4.552	3.349	3.697	3.401	3.688	3.574
BraA01g015280.3C	7.996	7.839	8.473	8.216	5.833	6.197
BraA01g015290.3C	1.858	3.359	2.175	1.658	2.342	1.653
BraA01g015300.3C	4.12	4.499	5.208	3.744	4.14	3.723
BraA01g015310.3C	12.089	10.86	11.62	11.439	13.282	10.761
BraA01g015320.3C	5.116	5.351	4.958	4.471	4.426	3.807
BraA01g015330.3C	19.14	17.265	18.557	18.339	15.456	18.343
BraA01g015340.3C	7.858	5.952	6.079	5.626	4.999	4.791
BraA01g015350.3C	20.545	2.165	11.903	6.529	4.032	4.433
BraA01g015360.3C	0.757	0.84	0.699	0.863	0.761	0.737
BraA01g015370.3C	14.535	14.763	16.331	18.065	19.116	15.862
BraA01g015380.3C	3.308	2.841	2.828	2.043	1.747	1.878
BraA01g015390.3C	8.368	7.039	7.641	6.968	5.774	8.661
BraA01g015400.3C	5.108	6.965	5.302	5.516	6.101	5.986
BraA01g015410.3C	0	0	0	0	0	0
BraA01g015420.3C	1.286	8.631	2.378	2.541	1.75	4.329
BraA01g015430.3C	3.237	1.728	2.597	2.313	1.846	1.978
BraA01g015440.3C	11.087	11.89	8.597	7.45	6.476	6.074
BraA01g015450.3C	47.334	38.103	44.769	44.629	42.076	37.031
BraA01g015460.3C	19.544	28.339	21.588	43.983	41.515	52.193
BraA01g015470.3C	0.438	0.31	0.188	0.22	0.248	0.356
BraA01g015480.3C	3.349	4.755	3.498	20.214	24.018	21.262
BraA01g015490.3C	29.019	31.93	31.412	32.471	30.732	31.335
BraA01g015500.3C	24.789	21.506	22.042	30.721	29.196	38.774
BraA01g015510.3C	9.361	10.889	8.319	7.918	9.086	11.068
BraA01g015520.3C	119.293	158.542	81.852	155.658	110.601	170.835
BraA01g015530.3C	6.897	9.163	6.082	10.574	9.518	12.041
BraA01g015540.3C	0.101	0.079	0.104	0	0.023	0.023
BraA01g015550.3C	16.007	18.49	12.742	15.773	16.575	17.931
BraA01g015560.3C	32.349	21.384	34.507	36.88	45.271	32.548
BraA01g015570.3C	29.681	28.674	27.941	29.773	28.191	32.025
BraA01g015580.3C	15.761	19.023	17.233	19.25	17.732	24.119
BraA01g015590.3C	6.844	5.867	6.51	6.379	6.537	5.419
BraA01g015600.3C	6.969	6.238	6.878	6.064	6.026	5.354
BraA01g015610.3C	5.801	5.084	5.624	5.62	6.796	5.428
BraA01g015620.3C	0.625	0.817	0.128	0.274	0.142	0.215
BraA01g015630.3C	38.6	55.458	23.625	38.169	31.63	47.712
BraA01g015640.3C	10.222	13.331	12.051	10.452	13.46	14.585
BraA01g015650.3C	7.363	7.292	9.984	4.618	4.589	4.425
BraA01g015660.3C	0	0	0	0.665	0.343	0
BraA01g015670.3C	2.744	3.625	2.608	2.483	2.184	1.925
BraA01g015680.3C	4.841	19.231	6.516	17.384	17.581	15.691
BraA01g015690.3C	24.892	43.574	37.062	45.094	49.012	43.381
BraA01g015700.3C	0	0	0	0	0	0
BraA01g015710.3C	0	0	0	0	0	0
BraA01g015720.3C	0	0	0.022	0	0	0
BraA01g015730.3C	0.329	1.077	0.507	0	0	0
BraA01g015740.3C	4.464	2.966	5.758	3.624	2.593	5.185
BraA01g015750.3C	0.101	0	0	0	0	0
BraA01g015760.3C	0	0	0	0	0	0
BraA01g015770.3C	0	0	0	0	0	0
BraA01g015780.3C	190.699	244.411	143.427	267.659	205.089	387.709
BraA01g015790.3C	65.208	65.335	57.768	90.866	90.184	113.363
BraA01g015800.3C	14.912	14.081	17.44	20.141	21.477	20.731
BraA01g015810.3C	0.262	0	0.582	0.191	0.099	0.3
BraA01g015820.3C	1680	2162.04	1727.69	2894.03	3079.64	2465.56
BraA01g015830.3C	271.726	282.481	257.411	401.391	341.104	414.522
BraA01g015840.3C	0	0	0	0	0	0
BraA01g015850.3C	2.733	5.954	1.816	2.353	2.43	3.32
BraA01g015860.3C	0	0	0	0	0	0
BraA01g015870.3C	6.07	4.812	5.367	10.332	10.384	14.024
BraA01g015880.3C	14.057	29.887	15.035	21.95	23.33	19.962
BraA01g015890.3C	1.484	2.06	1.807	1.495	1.648	1.65
BraA01g015900.3C	0	0	0	0	0	0
BraA01g015910.3C	1.132	1.374	0.83	2.13	2.841	1.948
BraA01g015920.3C	40.973	41.846	44.516	39.045	48.953	45.025
BraA01g015930.3C	0	0	0	0	0	0
BraA01g015940.3C	1.02	2.222	0.698	0	1.927	1.17
BraA01g015950.3C	0.508	0.398	0.375	0.245	0.069	0.233
BraA01g015960.3C	6.135	7.482	5.286	6.688	5.741	5.267
BraA01g015970.3C	1.335	1.39	1.232	0.77	0.462	0.883
BraA01g015980.3C	0	0	0	0	0	0
BraA01g015990.3C	0	0	0	0	0	0
BraA01g016000.3C	0	0	0	0	0	0
BraA01g016010.3C	22.721	17.097	24.902	13.726	20.669	17.962
BraA01g016020.3C	1.539	1.341	1.354	2.131	1.121	1.639
BraA01g016030.3C	5.899	4.586	5.385	5.162	5.157	6.9
BraA01g016040.3C	0	0	0	0	0	0
BraA01g016050.3C	0	0	0	0	0	0
BraA01g016060.3C	0.161	0.053	0.041	0.309	0.228	0.277
BraA01g016070.3C	2.396	3.065	2.3	1.773	2.598	3.347
BraA01g016080.3C	8.365	8.57	9.325	6.493	7.474	7.608
BraA01g016090.3C	2.22	5.634	2.7	0.828	0.757	1.409
BraA01g016100.3C	12.502	6.613	8.922	6.221	7.206	6.685
BraA01g016110.3C	2.473	2.359	3.637	0.587	0.606	0.843
BraA01g016120.3C	0.565	1.794	0.746	1.196	1.144	1.019
BraA01g016130.3C	0.092	0	0	0.1	0	0.105
BraA01g016140.3C	0	0	0.02	0.022	0	0.023
BraA01g016150.3C	0	0	0	0	0	0
BraA01g016160.3C	0	0	0	0	0	0
BraA01g016170.3C	0	0	0	0	0	0
BraA01g016180.3C	0.079	0.208	0.163	0.131	0.045	0.091
BraA01g016190.3C	0.388	0.072	0.398	0.122	0.063	0
BraA01g016200.3C	0	0	0	0	0	0
BraA01g016210.3C	1.011	1.322	0.519	0.74	0.191	1.16
BraA01g016220.3C	0.273	0	0	0.3	0	0
BraA01g016230.3C	0.89	0.922	1.103	1.818	2.33	1.549
BraA01g016240.3C	7.688	7.703	8.155	6.529	6.934	6.342
BraA01g016250.3C	76.787	87.022	68.454	79.363	75.891	72.78
BraA01g016260.3C	0	0	0	0	0	0
BraA01g016270.3C	0	0	0	0	0	0
BraA01g016280.3C	0.027	0	0.056	0	0	0.031
BraA01g016290.3C	0	0	0	0	0	0
BraA01g016300.3C	8.604	8.861	8.032	9.417	10.263	11.801
BraA01g016310.3C	0.456	0.607	0.396	0.302	0.196	0.235
BraA01g016320.3C	0.054	0	0.028	0.03	0	0.093
BraA01g016330.3C	0	0	0	0	0	0
BraA01g016340.3C	2.619	1.622	2.285	2.01	1.853	2.282
BraA01g016350.3C	41.654	30.59	36.996	40.599	39.742	31.367
BraA01g016360.3C	18.424	34.215	19.43	13.501	17.445	20.884
BraA01g016370.3C	19.746	47.978	23.548	9.956	13.195	13.91
BraA01g016380.3C	123.336	115.203	109.081	162.438	147.284	136.164
BraA01g016390.3C	0.527	0.689	0.541	0.263	0.38	0.549
BraA01g016400.3C	77.683	102.836	101.001	93.441	98.097	97.753
BraA01g016410.3C	12.093	8.816	11.416	12.967	13.444	14.247
BraA01g016420.3C	50.559	36.273	50.778	33.814	34.764	29.042
BraA01g016430.3C	11.391	30.059	13.102	33.006	34.948	37.916
BraA01g016440.3C	10.322	13.598	11.704	13.305	15.386	14.463
BraA01g016450.3C	51.814	54.901	47.131	56.092	51.678	102.635
BraA01g016460.3C	0.034	0	0	0	0	0
BraA01g016470.3C	3.067	2.005	0.716	1.989	4.267	0.96
BraA01g016480.3C	20.043	22.242	19.813	27	34.945	27.958
BraA01g016490.3C	0	0.025	0	0	0	0
BraA01g016500.3C	0.095	0	0	0	0.108	0.11
BraA01g016510.3C	0	0	0	0	0	0
BraA01g016520.3C	3.62	4.894	3.717	4	4.806	3.84
BraA01g016530.3C	5.364	0.154	3.096	1.891	2.441	3.638
BraA01g016540.3C	0	0	0	0	0	0
BraA01g016550.3C	28.398	42.152	19.191	22.187	17.514	24.733
BraA01g016560.3C	0.877	1.297	0.548	0.963	0.649	0.788
BraA01g016570.3C	0.166	0	0.34	0	0	0
BraA01g016580.3C	0	0	0	0	0	0
BraA01g016590.3C	2.066	2.417	2.479	2.96	2.416	1.996
BraA01g016600.3C	4.097	11.534	5.987	7.782	6.965	5.242
BraA01g016610.3C	3.123	1.526	3.237	1.73	1.323	2.143
BraA01g016620.3C	6.761	11.689	7.037	5.913	4.258	4.415
BraA01g016630.3C	5.274	5.053	4.053	3.501	2.62	2.764
BraA01g016640.3C	48.954	27.005	37.134	40.006	49.135	48.732
BraA01g016650.3C	44.162	49.617	41.516	69.763	73.893	81.977
BraA01g016660.3C	2.945	4.697	2.521	5.345	5.943	5.249
BraA01g016670.3C	0	0.154	0.121	0.259	0	0.678
BraA01g016680.3C	12.075	17.489	9.633	12.216	12.346	11.446
BraA01g016690.3C	15.173	12.236	14.815	17.322	17.481	16.365
BraA01g016700.3C	0	0	0	0	0	0.067
BraA01g016710.3C	3.315	1.524	2.394	0.44	0.124	0.46
BraA01g016720.3C	0	0	0	0	0	0
BraA01g016730.3C	3.115	1.127	3.55	1.169	1.494	1.185
BraA01g016740.3C	0	0	0	0	0	0
BraA01g016750.3C	0	0	0	0	0	0
BraA01g016760.3C	0.39	0.617	0.56	0.42	0.249	0.261
BraA01g016770.3C	0	0	0	0.091	0	0
BraA01g016780.3C	0	0	0	0	0	0
BraA01g016790.3C	0.196	0.537	0.12	0.279	0.133	0.381
BraA01g016800.3C	35.668	47.728	43.292	36.573	44.295	35.58
BraA01g016810.3C	2.924	2.483	1.973	1.991	2.419	1.739
BraA01g016820.3C	15.949	19.685	15.327	19.461	20.351	20.343
BraA01g016830.3C	25	28.772	25.332	21.969	21.56	21.916
BraA01g016840.3C	23.905	18.389	18.69	22.053	24.421	18.904
BraA01g016850.3C	9.74	14.729	8.64	6.953	7.777	9.594
BraA01g016860.3C	0	0	0	0	0	0
BraA01g016870.3C	0.928	0.722	1.469	1.294	1.195	1.353
BraA01g016880.3C	42.091	32.267	40.781	21.793	25.59	23.092
BraA01g016890.3C	1.715	0.542	1.647	0.941	0.58	0.968
BraA01g016900.3C	0	0	0	0.209	0.215	0.218
BraA01g016910.3C	37.536	17.603	29.11	13.339	10.38	15.719
BraA01g016920.3C	5.461	7.418	5.883	7.345	7.1	7.125
BraA01g016930.3C	0	0	0	0	0	0
BraA01g016940.3C	0.084	0.055	0.259	0.277	0.048	0.337
BraA01g016950.3C	14.213	12.053	13.769	18.207	19.305	18.153
BraA01g016960.3C	0.109	0	0.074	0.04	0.123	0.042
BraA01g016970.3C	36.01	72.92	41.552	61.512	53.583	90.888
BraA01g016980.3C	0	0	0.061	0	0	0
BraA01g016990.3C	1.413	1.026	1.773	1.378	2.491	2.341
BraA01g017000.3C	26.991	23.166	27.858	24.986	27.041	31.591
BraA01g017010.3C	1.778	2.519	2.348	2.858	3.096	3.036
BraA01g017020.3C	0	0	0	0	0.067	0.067
BraA01g017030.3C	15.972	9.083	16.485	19.108	17.29	16.859
BraA01g017040.3C	0	0	0.663	3.545	0.366	0
BraA01g017050.3C	1.097	1.434	0.188	0.201	0.829	0
BraA01g017060.3C	1.306	2.027	0.545	0.672	0.555	0.655
BraA01g017070.3C	24.896	25.035	22.426	28.957	26.892	33.219
BraA01g017080.3C	22.655	26.047	24.555	31.636	35.395	31.566
BraA01g017090.3C	25.11	27.319	27.142	31.423	33.201	39.191
BraA01g017100.3C	0.223	0	0.686	0	0	0
BraA01g017110.3C	0	0	0	0	0	0
BraA01g017120.3C	7.748	7.105	8.543	4.944	3.881	5.271
BraA01g017130.3C	0.032	0	0	0.035	0	0.036
BraA01g017140.3C	0	0	0	0	0	0
BraA01g017150.3C	0	0	0	0	0	0
BraA01g017160.3C	0	0	0	0	0	0
BraA01g017170.3C	10.906	11.337	9.6	9.719	9.331	7.984
BraA01g017180.3C	10.756	8.218	8.321	7.618	7.579	7.587
BraA01g017190.3C	2.589	2.583	1.684	7.722	6.72	5.917
BraA01g017200.3C	1.941	2.008	2.076	2.263	1.833	3.108
BraA01g017210.3C	47.601	20.405	41.796	23.158	23.517	23.397
BraA01g017220.3C	0	0	0	0	0	0
BraA01g017230.3C	0	0	0	0	0	0
BraA01g017240.3C	7.928	6.525	10.252	7.251	7.655	6.906
BraA01g017250.3C	43.134	48.206	41.225	48.558	43.307	51.074
BraA01g017260.3C	11.15	8.537	11.687	9.091	9.369	7.472
BraA01g017270.3C	744.743	654.501	554.242	1347.49	1302.48	1224.11
BraA01g017280.3C	30.73	29.342	27.882	22.795	20.543	18.55
BraA01g017290.3C	0	0	0	0	0	0
BraA01g017300.3C	5.735	5.376	5.308	5.259	5.217	4.675
BraA01g017310.3C	0.042	0	0.043	0	0	0
BraA01g017320.3C	38.178	29.056	39.252	34.585	33.692	35.401
BraA01g017330.3C	1.014	0.368	0.579	0.433	0.128	0.776
BraA01g017340.3C	0	0	0	0.022	0	0
BraA01g017350.3C	1.819	4.225	1.801	1.408	1.436	1.509
BraA01g017360.3C	65.834	36.05	50.179	29.242	31.871	30.979
BraA01g017370.3C	12.089	13.862	12.714	13.851	16.198	15.177
BraA01g017380.3C	11.22	17.052	6.549	7.456	5.386	7.006
BraA01g017390.3C	6.583	8.879	6.953	12.707	11.726	10.957
BraA01g017400.3C	1.482	1.938	1.691	1.085	1.494	2.267
BraA01g017410.3C	1.772	2.84	1.879	1.067	1.037	2.558
BraA01g017420.3C	18.753	32.021	19.519	26.997	26.557	30.202
BraA01g017430.3C	0.313	0.817	0.321	0	0.709	0.359
BraA01g017440.3C	3.92	3.209	4.251	3.418	3.654	2.9
BraA01g017450.3C	0.949	1.479	1.143	0.841	0.662	0.796
BraA01g017460.3C	206.715	25.994	129.928	45.639	38.597	41.488
BraA01g017470.3C	0.063	0	0	0.069	0.018	0
BraA01g017480.3C	19.772	19.697	22.305	20.289	21.245	22.346
BraA01g017490.3C	0	0	0	0	0	0
BraA01g017500.3C	5.657	13.645	4.449	3.893	3.384	3.477
BraA01g017510.3C	1.356	1.576	1.418	0.744	0.37	0.634
BraA01g017520.3C	0	0	0	0	0	0
BraA01g017530.3C	3.474	4.385	3.158	3.068	3.259	2.703
BraA01g017540.3C	7.493	8.539	7.34	11.683	10.497	13.049
BraA01g017550.3C	0.27	0.806	0.475	0.381	0.393	0.442
BraA01g017560.3C	3.335	5.117	3.573	3.66	2.958	2.994
BraA01g017570.3C	70.419	69.839	70.165	101.818	111.684	120.984
BraA01g017580.3C	95.85	196.469	104.767	156.279	162.368	153.196
BraA01g017590.3C	0	0	0	0	0	0
BraA01g017600.3C	0	0	0	0	0	0
BraA01g017610.3C	12.611	15.504	13.915	17.343	16.976	15.976
BraA01g017620.3C	0	0	0	0	0	0
BraA01g017630.3C	0.844	0.607	0.607	0.417	0.574	0.388
BraA01g017640.3C	0	0	0	0	0	0
BraA01g017650.3C	0	0	0	0	0	0
BraA01g017660.3C	0	0	0	0	0	0
BraA01g017670.3C	1.672	1.635	1.577	1.169	1.039	1.335
BraA01g017680.3C	0.574	1.91	0.75	0.172	0.414	0.24
BraA01g017690.3C	0.602	1.058	0.447	0.159	0.4	0.405
BraA01g017700.3C	1.837	2.882	2.578	2.419	2.568	2.424
BraA01g017710.3C	1.731	1.677	2.405	1.81	1.731	2.313
BraA01g017720.3C	8.385	8.968	9.536	10.318	11.73	11.024
BraA01g017730.3C	0.579	0.691	0.297	0.097	0.107	0.13
BraA01g017740.3C	9.845	13.255	9.632	11.507	13.219	10.507
BraA01g017750.3C	18.667	35.84	20.168	51.22	54.147	54.506
BraA01g017760.3C	7.025	8.373	7.638	9.433	11.991	10.809
BraA01g017770.3C	8.288	9.123	6.455	5.816	4.802	4.949
BraA01g017780.3C	0	0	0	0	0	0
BraA01g017790.3C	86.651	119.455	91.279	110.174	93.008	185.181
BraA01g017800.3C	12.089	9.034	11.851	16.784	18.279	16.688
BraA01g017810.3C	0	0	0.021	0	0	0
BraA01g017820.3C	1.102	1.479	1.341	1.337	2.072	1.498
BraA01g017830.3C	76.152	85.777	66.808	80.14	75.747	86.536
BraA01g017840.3C	0	0	0	0	0	0
BraA01g017850.3C	0	0	0	0	0	0
BraA01g017860.3C	0	0	0	0	0	0
BraA01g017870.3C	0	0	0	0	0	0
BraA01g017880.3C	0	0	0	0	0	0
BraA01g017890.3C	0	0	0	0	0	0
BraA01g017900.3C	0	0	0	0	0	0
BraA01g017910.3C	6.518	6.987	6.418	5.407	5.546	4.287
BraA01g017920.3C	2.907	3.276	1.647	3.191	1.704	1.955
BraA01g017930.3C	8.85	14.204	4.947	8.484	7.365	5.912
BraA01g017940.3C	14.908	26.113	8.879	13.417	6.083	5.815
BraA01g017950.3C	33.726	39.063	38.929	35.06	31.581	32.464
BraA01g017960.3C	156.782	111.595	161.205	202.39	237.359	229.23
BraA01g017970.3C	15.029	9.191	16.429	12.892	14.841	12.51
BraA01g017980.3C	0	0	0	0	0	0
BraA01g017990.3C	0	0	0	0	0	0
BraA01g018000.3C	0	0	0	0	0	0
BraA01g018010.3C	0.419	0.274	0.43	0.307	0.317	0.988
BraA01g018020.3C	15.315	1.738	11.425	4.377	6.42	4.608
BraA01g018030.3C	0.038	0.025	0	0	0	0
BraA01g018040.3C	2.972	3.462	1.885	2.591	2.447	2.13
BraA01g018050.3C	0.442	0.481	0.302	0.646	0.334	0.675
BraA01g018060.3C	16.225	24.941	15.659	17.89	22.138	16.632
BraA01g018070.3C	0	0	0	0	0.056	0.114
BraA01g018080.3C	9.966	16.264	9.631	12.919	11.273	11.987
BraA01g018090.3C	1.338	6.664	2.302	1.706	2.049	1.618
BraA01g018100.3C	0.448	2.05	0.46	5.164	2.921	4.755
BraA01g018110.3C	0.006	0	0.006	0	0	0.006
BraA01g018120.3C	10.907	19.987	12.201	13.147	16.779	18.882
BraA01g018130.3C	4.253	2.815	8.127	4.609	3.783	6.485
BraA01g018140.3C	0	0	0	0	0.027	0
BraA01g018150.3C	0	0	0.039	0	0	0
BraA01g018160.3C	0	0	0	0	0	0
BraA01g018170.3C	64.427	28.174	48.698	21.681	19.913	18.157
BraA01g018180.3C	7.102	4.642	3.864	6.166	6.308	4.803
BraA01g018190.3C	123.56	188.352	120.012	119.512	92.197	113.589
BraA01g018200.3C	12.192	11.938	10.949	20.676	17.614	15.798
BraA01g018210.3C	0	0	0	0	0	0
BraA01g018220.3C	0.35	0.343	0.27	0.144	0.397	0.151
BraA01g018230.3C	1.852	3.113	1.766	3.557	2.699	2.808
BraA01g018240.3C	0.476	0.155	0.244	0.261	0.27	0.546
BraA01g018250.3C	0.326	0.275	0.14	0.588	0.31	0.482
BraA01g018260.3C	0.733	2.509	0.968	0.958	1.187	1.281
BraA01g018270.3C	0.364	0.611	0.533	0.2	0.294	0.268
BraA01g018280.3C	3.885	3.444	3.325	2.475	2.354	2.382
BraA01g018290.3C	69.843	92.221	60.596	35.861	32.921	28.16
BraA01g018300.3C	3.201	5.846	3.647	3.465	4.722	3.974
BraA01g018310.3C	0	0.172	0	0	0	0
BraA01g018320.3C	7.297	11.211	7.859	7.801	7.976	9.432
BraA01g018330.3C	0	0	0	0	0	0
BraA01g018340.3C	0.861	0.704	0.995	0.473	0.61	0.741
BraA01g018350.3C	49.667	58.625	46.731	58.39	62.645	62.751
BraA01g018360.3C	15.285	18.962	13.615	19.944	15.558	19.371
BraA01g018370.3C	0	0	0	0	0	0
BraA01g018380.3C	0.735	0.995	0.917	0.404	0.06	0.211
BraA01g018390.3C	0.349	0.456	0.538	0.767	0.495	0.701
BraA01g018400.3C	16.531	19.511	12.298	12.143	11.803	13.539
BraA01g018410.3C	6.839	8.61	5.896	6.301	6.121	6.365
BraA01g018420.3C	4.886	7.665	3.589	1.817	1.851	2.071
BraA01g018430.3C	2.856	3.366	2.899	3.895	4.94	4.488
BraA01g018440.3C	0	0	0	0	0	0
BraA01g018450.3C	25.011	22.414	24.36	10.88	8.198	7.805
BraA01g018460.3C	115.613	120.503	100.596	103.731	97.329	97.502
BraA01g018470.3C	0.402	0.394	0.413	0	0.228	0.346
BraA01g018480.3C	11.074	22.921	7.582	1.351	3.487	1.765
BraA01g018490.3C	0	0	0	0	0	0
BraA01g018500.3C	0	0	0	0	0	0
BraA01g018510.3C	1.696	1.21	1.267	0.169	1.049	1.062
BraA01g018520.3C	0.027	0	0	0	0	0
BraA01g018530.3C	0	0	0	0	0	0
BraA01g018540.3C	0	0	0	0	0	0
BraA01g018550.3C	0.587	1.535	0	2.256	2.33	1.684
BraA01g018560.3C	0	0	0	0	0.086	0.087
BraA01g018570.3C	24.419	26.768	24.841	27.684	30.804	32.055
BraA01g018580.3C	1.553	1.579	2.598	1.578	1.401	1.913
BraA01g018590.3C	76.247	94.141	80.844	137.645	119.525	154.295
BraA01g018600.3C	63.896	34.527	60.669	34.25	34.811	46.171
BraA01g018610.3C	0	0	0	0.367	0	0
BraA01g018620.3C	42.634	35.853	40.045	25.274	27.118	28.163
BraA01g018630.3C	26.407	6.508	20.006	10.501	9.912	8.543
BraA01g018640.3C	37.375	18.532	36.029	43.694	48.047	42.222
BraA01g018650.3C	17.968	20.744	20.206	23.588	32.83	32.575
BraA01g018660.3C	4.426	4.947	5.464	5.236	5.563	6.21
BraA01g018670.3C	10.796	10.703	12.782	10.943	11.901	9.621
BraA01g018680.3C	0.329	0.107	0.338	0.271	0.14	0.141
BraA01g018690.3C	1.045	0.736	1.734	0.53	0.729	1.015
BraA01g018700.3C	0.038	0	0.058	0.021	0	0.022
BraA01g018710.3C	7.195	6.006	8.944	5.348	6.467	14.945
BraA01g018720.3C	23.355	19.682	22.504	22.907	22.474	25.711
BraA01g018730.3C	0.117	0	0	0.064	0	0.067
BraA01g018740.3C	2.701	3.432	4.545	2.717	1.701	3.012
BraA01g018750.3C	1.37	2.702	2.096	1.645	1.992	1.512
BraA01g018760.3C	0.087	0.114	0.09	0	0	0
BraA01g018770.3C	0	0	0	0	0	0
BraA01g018780.3C	0.287	0.075	0.118	0	0.065	0.197
BraA01g018790.3C	112.497	95.555	126.947	99.931	102.245	100.635
BraA01g018800.3C	1.598	0.92	0.862	0.416	0.46	0.435
BraA01g018810.3C	0	0	0	0	0	0
BraA01g018820.3C	0.076	0.083	0.091	0.042	0.014	0.029
BraA01g018830.3C	0	0	0	0	0	0
BraA01g018840.3C	17.479	15.83	13.31	26.134	28.544	35.687
BraA01g018850.3C	1.906	5.762	2.08	0.915	1.215	0.82
BraA01g018860.3C	32.062	36.673	41.1	50.073	46.175	45.664
BraA01g018870.3C	42.802	50.553	49.07	66.402	64.342	62.941
BraA01g018880.3C	0	0	0	0	0	0
BraA01g018890.3C	0	0	0	0	0	0
BraA01g018900.3C	0	0	0	0	0	0
BraA01g018910.3C	9.152	18.402	7.295	8.993	8.448	11.1
BraA01g018920.3C	0	0	0	0	0	0
BraA01g018930.3C	0.791	0	1.015	0	0	0.227
BraA01g018940.3C	0.484	0.422	0	0	0	0
BraA01g018950.3C	0.138	0.271	0.142	0	0	0
BraA01g018960.3C	3.62	8.97	5.266	3.393	2.821	3.634
BraA01g018970.3C	23.182	7.213	19.324	11.389	12.508	16.534
BraA01g018980.3C	8.856	12.08	11.022	10.618	11.129	14.908
BraA01g018990.3C	2.726	2.786	2.545	2.285	1.461	2.388
BraA01g019000.3C	166.399	113.565	153.725	169.431	232.3	145.925
BraA01g019010.3C	8.696	24.738	11.482	5.545	5.492	4.276
BraA01g019020.3C	19.281	28.307	20.206	48.836	66.575	54.79
BraA01g019030.3C	0.079	0	0.163	0.087	0.09	0.182
BraA01g019040.3C	0.157	0.23	0.1	0.129	0.111	0.09
BraA01g019050.3C	0.164	0	0	0	0.093	0
BraA01g019060.3C	7.168	11.799	7.77	22.29	17.454	25.889
BraA01g019070.3C	6.533	13.53	6.219	4.794	4.452	4.843
BraA01g019080.3C	4.404	2.159	2.488	4.472	6.366	10.106
BraA01g019090.3C	13.843	9.483	11.732	8.231	8.739	7.237
BraA01g019100.3C	5.013	3.7	6.892	2.929	4.95	5.102
BraA01g019110.3C	0.096	0.125	0.049	0.158	0.054	0
BraA01g019120.3C	0.156	0	0.08	0	0.088	0.179
BraA01g019130.3C	0.099	0.194	0.153	0.054	0.112	0
BraA01g019140.3C	0	0	0	0	0	0
BraA01g019150.3C	0.308	0	0.475	0	0.524	0.354
BraA01g019160.3C	5.109	5.877	8.027	6.336	6.833	5.861
BraA01g019170.3C	110.784	60.982	100.47	135.131	101.358	133.447
BraA01g019180.3C	3.558	2.743	3.279	2.303	2.24	2.163
BraA01g019190.3C	37.37	23.311	34.194	42.914	41.555	47.547
BraA01g019200.3C	10.522	3.404	6.222	3.441	4.277	2.378
BraA01g019210.3C	0	0.089	0.035	0	0	0
BraA01g019220.3C	17.54	26.135	18.138	21.854	20.623	19.419
BraA01g019230.3C	10.181	6.947	13.48	14.126	16.548	15.977
BraA01g019240.3C	5.684	6.866	6.145	6.823	6.594	8.276
BraA01g019250.3C	6.435	3.762	7.737	9.582	10.41	8.903
BraA01g019260.3C	14.059	14.151	12.652	11.671	10.358	9.15
BraA01g019270.3C	7.761	7.102	4.166	11.926	11.797	13.923
BraA01g019280.3C	12.019	13.268	11.486	26.257	25.357	21.937
BraA01g019290.3C	0.133	0	0.068	0.073	0.301	0.229
BraA01g019300.3C	0	0.021	0.017	0	0	0.019
BraA01g019310.3C	9.656	15.033	7.345	8.862	6.54	8.757
BraA01g019320.3C	0.978	0.834	0.874	0.28	0.193	0.293
BraA01g019330.3C	2.112	2.509	2.14	3.1	3.171	3.272
BraA01g019340.3C	0.642	0.186	0.439	0.587	1.253	0.532
BraA01g019350.3C	12.813	19.21	14.007	16.986	17.022	14.858
BraA01g019360.3C	63.121	70.006	70.1	77.98	64.603	62.369
BraA01g019370.3C	0.656	0.858	0.77	0.583	0.39	0.538
BraA01g019380.3C	16.198	21.505	16.931	16.905	17.869	15.223
BraA01g019390.3C	0.235	0	0.289	0.129	0.106	0.027
BraA01g019400.3C	0	0	0	0	0	0
BraA01g019410.3C	16.441	16.325	18.429	19.735	21.452	20.548
BraA01g019420.3C	0.035	0	0	0.078	0.08	0.041
BraA01g019430.3C	1.964	2.957	2.236	1.406	2.371	2.302
BraA01g019440.3C	61.547	58.636	75.474	73.563	78.174	68.235
BraA01g019450.3C	74.882	199.236	96.496	148.027	156.645	134.356
BraA01g019460.3C	0	0	0	0	0	0
BraA01g019470.3C	8.885	20.578	6.895	9.47	7.675	7.211
BraA01g019480.3C	5.469	4.194	6.065	5.362	6.089	4.964
BraA01g019490.3C	18.397	16.277	17.642	13.204	13.955	14.5
BraA01g019500.3C	2.842	2.709	2.918	4.573	4.184	4.455
BraA01g019510.3C	105.442	101.077	97.338	131.654	129.272	135.966
BraA01g019520.3C	8.434	2.194	5.55	1.213	2.088	1.973
BraA01g019530.3C	0	0	0	0	0	0
BraA01g019540.3C	8.005	7.314	7.508	8.809	8.819	7.802
BraA01g019550.3C	0	0.027	0	0.023	0	0.024
BraA01g019560.3C	13.925	15.081	12.891	13.331	12.155	13.76
BraA01g019570.3C	0	0	0	0	0	0
BraA01g019580.3C	0	0	0	0	0	0
BraA01g019590.3C	2.81	2.274	2.084	1.518	1.618	2.124
BraA01g019600.3C	105.855	95.961	94.534	161.141	130.141	204.315
BraA01g019610.3C	0.596	0.519	0.422	0.48	0.225	0.456
BraA01g019620.3C	7.159	7.665	8.176	6.232	5.597	4.886
BraA01g019630.3C	2.307	1.34	2.369	2.701	3.487	3.059
BraA01g019640.3C	1.165	1.796	1.472	0.721	0.677	1.028
BraA01g019650.3C	15.951	15.539	15.424	14.078	12.708	12.871
BraA01g019660.3C	0	0	0	0	0	0
BraA01g019670.3C	0	0	0.022	0	0	0
BraA01g019680.3C	0	0	0	0.049	0	0.051
BraA01g019690.3C	6.757	5.659	6.606	7.327	8.209	5.756
BraA01g019700.3C	29.315	15.599	29.041	15.25	13.032	13.19
BraA01g019710.3C	0	0	0	0	0	0
BraA01g019720.3C	41.056	39.913	43.395	36.273	33.622	30.427
BraA01g019730.3C	0	0	0	0	0	0
BraA01g019740.3C	4.472	21.436	4.811	12.155	12.07	13.804
BraA01g019750.3C	0	0	0	0	0	0
BraA01g019760.3C	0	0	0	0	0	0
BraA01g019770.3C	0	0	0	0	0	0
BraA01g019780.3C	0	0	0	0	0	0
BraA01g019790.3C	0	0	0	0	0	0
BraA01g019800.3C	0	0	0	0	0	0
BraA01g019810.3C	0.034	0	0	0	0	0
BraA01g019820.3C	0	0	0	0	0	0
BraA01g019830.3C	56.516	105.89	53.627	49.771	43.556	120.588
BraA01g019840.3C	20.857	14.996	23.204	21.175	25.809	22.832
BraA01g019850.3C	0.737	2.717	0.702	1.328	1.133	1.509
BraA01g019860.3C	20.576	19.391	24.816	23.371	34.172	36.233
BraA01g019870.3C	3.15	4.696	3.859	11.04	9.146	9.447
BraA01g019880.3C	16.415	19.548	12.665	14.833	11.13	9.81
BraA01g019890.3C	5.671	4.259	4.425	5.305	5.156	4.759
BraA01g019900.3C	1.899	2.385	1.996	2.101	2.153	2.951
BraA01g019910.3C	7.69	10.235	7.418	5.652	4.966	5.32
BraA01g019920.3C	0	0	0	0	0	0
BraA01g019930.3C	0	0	0	0	0	0
BraA01g019940.3C	1.296	0.847	1.552	1.896	1.285	1.239
BraA01g019950.3C	0	0	0	0	0	0
BraA01g019960.3C	0.578	0.843	0.814	0.998	1.017	1.431
BraA01g019970.3C	0	0.018	0	0	0	0
BraA01g019980.3C	25.508	26.525	22.879	23.725	25.441	26.557
[truncated: 44,252 more rows]
