# Supplementary material for: Regulation of transcriptional homeostasis by DNA methylation upon genome duplication in pak choi
Source: Mol Hortic. 2025 Apr 5;5:22. doi: 10.1186/s43897-025-00145-3 (PMC11971760; doi:10.1186/s43897-025-00145-3)
Supplement: Supplementary file 13 — Additional file 13. Table S3. Transcription levels of polymerase-specific subunits in Bc2X and Bc4X and their homologs in Arabidopsis. Columns 5 to 10 present the transcription levels of Bc2X and Bc4X in three biological replicates. Statistical analysis was performed with two-tailed Student’s t tests. P value: “**” < 0.01, “ns” is not significant. [file 43897_2025_145_MOESM13_ESM.xlsx]

## Sheet: Sheet1
Supplemental table 3 The transcription levels of polymerase specific subunits in Bc2X and Bc4X and their homologs in Arabidopsis
RNA polymerase	Proteins	Gene ID	At Homologs	Bc2X-1	Bc2X-2	Bc2X-3	Bc4X-1	Bc4X-2	Bc4X-3	P value
Pol I
	NRPA13	BraA01g037690.3C	AT3g13940	8.267	10.448	8.377	7.601	10.053	9.484	0.980341
	NRPA14	BraA02g044700.3C	AT5g64680	6.244	9.341	6.056	6.396	8.1	8.039	0.779822
Pol II
	NRPB3	BraA07g005420.3C	AT2g15430	12.626	15.293	16.139	13.082	13.961	14.839	0.344402
	NRPB9A	BraA01g020540.3C	AT3g16980	1.691	2.154	1.38	1.713	2.654	1.741	0.173869
	NRPB4	BraA02g043910.3C	AT5g62950	7.197	6.109	8.639	11.49	10.595	12.011	0.00712439
	NRPB7	BraA02g011230.3C	AT5g59180	19.011	14.282	18.93	16.904	20.24	22.142	0.424769
Pol III
	NRPC13	BraA06g024830.3C	AT3g49000	6.313	5.728	6.951	6.095	5.607	5.699	0.280452
	NRPC14A	BraA01g015890.3C	At4g25180	1.484	2.06	1.807	1.495	1.648	1.65	0.269537
	NRPC14B	BraA10g031160.3C	AT5g09380	1.132	1.057	1.826	2.129	2.382	2.3	0.0639837
	NRPC15	BraA06g034690.3C	AT5g49530	6.197	6.465	5.822	6.373	6.36	5.966	0.504418
	NRPC16	BraA06g031120.3C	AT5g23710	12.589	9.419	11.737	14.998	18.494	16.153	0.115273
	NRPC17	BraA07g007720.3C	AT4g01590	0.229	0.175	0.098	0	0	0.022	0.0702387
	NRPC17-like	BraA01g002840.3C	AT4g35680	0	0	0	0	0	0	NA
