# Supplementary material for: Regulation of transcriptional homeostasis by DNA methylation upon genome duplication in pak choi
Source: Mol Hortic. 2025 Apr 5;5:22. doi: 10.1186/s43897-025-00145-3 (PMC11971760; doi:10.1186/s43897-025-00145-3)
Supplement: Supplementary file 14 — Additional file 14. Table S4. Transcription levels of DNA methylation-related genes in Bc2X and Bc4X and their homologs in Arabidopsis. Columns 5 to 10 present the transcription levels of Bc2X and Bc4X in three biological replicates. Statistical analysis was performed with two-tailed Student’s t tests. P value: “**” < 0.01, “ns” is not significant. [file 43897_2025_145_MOESM14_ESM.xlsx]

## Sheet: Sheet1
Supplemental table 4 The transcription levels of DNA methylation related genes in Bc2X and Bc4X and their homologs in Arabidopsis
Proteins	Names	Gene ID	At Homologs	Bc2X-1	Bc2X-2	Bc2X-3	Bc4X-1	Bc4X-2	Bc4X-3	P value
CMT1	BcCMT1	BraA06g008060.3C	AT1G80740	3.039	2.096	2.119	2.693	2.07	3.695	ns
CMT2	BcCMT2	BraA01g010490.3C	AT4G19020	13.142	9.48	11.131	9.235	8.141	8.022	ns
CMT3	BcCMT3	BraA06g028410.3C	AT1G69770	0.49	0.346	0.435	0.247	0.24	0.213	*
MET1	BcMET1	BraA09g054480.3C	AT5G49160	3.121	3.084	1.673	2.183	2.123	3.059	ns
DRM1	BcDRM1	BraA07g034380.3C	AT5G15380	0	0	0	0	0.016	0.017	ns
DRM2	BcDRM2-1	BraA10g024520.3C	AT5G14620	6.729	6.873	7.482	7.523	8.156	7.576	ns
DRM2	BcDRM2-2	BraA02g005590.3C	AT5G14620	1.005	1.051	0.826	0.044	0.182	0.277	*
ROS1	BcROS1	BraA05g008750.3C	AT2G36490	11.954	11.36	9.064	6.682	5.666	5.934	*
DME	BcDME	BraA10g031750.3C	AT5G04560	6.909	5.942	5.093	4.94	3.916	3.894	**
DML3	BcDML3	BraA01g004210.3C	AT4G34060	2.579	3.222	2.59	2.115	1.967	2.255	ns
Pol IV, Pol V
CLSY1	BcCLSY1	BraA08g012290.3C	AT3G42670	1.477	0.986	1.179	1.093	1.028	0.912	ns
SHH1	BcSHH1	BraA06g011270.3C	AT1G15215	5.733	5.195	5.526	6.949	6.459	5.528	ns
NRPD1	BcNRPD1-1	BraA09g012850.3C	AT1G63020	6.309	2.391	3.978	3.188	3.204	2.222	ns
NRPD1	BcNRPD1-2	BraA03g065490.3C	AT1G63020	8.151	9.643	6.425	6.352	4.447	4.945	ns
NRPD1	BcNRPD1-3	BraA03g062260.3C	AT1G63020	8.105	8.622	5.748	6.792	5.408	5.17	ns
NRPD2	BcNRPD2	BraA05g029430.3C	AT3G23780	5.069	6.088	4.771	3.567	3.307	3.846	ns
NRPD4	BcNRPD4-1	BraA02g034280.3C	AT4G15950
NRPD4	BcNRPD4-2	BraA02g034280.3C	AT4G15950	4.479	4.83	4.964	6.046	7.678	6.029	ns
NRPE1	BcNRPE1	BraA03g021210.3C	AT2G40030	1.866	2.476	1.184	0.99	0.594	0.73	ns
NRPE5	BcNRPE5	BraA09g047760.3C	AT3G57080	6.991	7.716	7.789	9.881	9.644	13.204	ns
NRPE9B	BcNRPE9B	BraA01g020540.3C	AT4G16265	1.691	2.154	1.38	1.713	2.654	1.741	ns
DRD1	BcDRD1	BraA03g043080.3C	AT2G16390	10.952	9.504	9.819	13.831	13.053	13.067	**
DMS3	BcDMS3-1	BraA06g017840.3C	AT3G49250	11.06	11.566	11.623	10.48	11.743	10.193	ns
DMS3	BcDMS3-2	BraA06g025000.3C	AT3G49250	5.934	5.563	5.94	6.809	7.134	6.911	*
RDM1	BcRDM1	BraA03g040510.3C	AT3G22680	10.007	13.343	10.996	11.862	13.725	14.121	ns
SUVH2/9	BcSUVH2/9	BraA09g045120.3C	AT2G33290	27.997	28.339	25.329	26.085	23.785	21.081	ns
RdDM pathway
RDR6	BcRDR6	BraA01g023640.3C	AT4G11130	8.812	8.717	6.435	6.355	4.994	5.669	ns
DCL1	BcDCL1	BraA10g000840.3C	AT3G49500	8.132	6.294	7.512	4.076	3.578	3.593	*
DCL2	BcDCL2	BraA05g041830.3C	AT1G01040	4.117	2.607	3.11	2.761	2.997	2.802	ns
DCL3	BcDCL3	BraA06g023310.3C	AT3G43920	11.096	7.602	7.659	7.578	6.541	5.985	ns
DCL4	BcDCL4	BraA10g020250.3C	AT5G20320	5.586	3.991	4.178	3.323	2.922	2.47	*
HEN1	BcHEN1-1	BraA01g011680.3C	AT4G20910	2.278	1.769	1.805	1.536	1.068	1.386	*
HEN1	BcHEN1-2	BraA01g011690.3C	AT4G20910	0.022	0	0.067	0	0	0	ns
AGO4	BcAGO4-1	BraA07g017970.3C	AT2G27040	10.807	12.284	10.519	9.019	7.949	6.869	ns
AGO4	BcAGO4-2	BraA04g019420.3C	AT2G27040	9.923	9.436	8.601	8.641	6.486	7.214	ns
KTF1	BcKTF1	BraA10g032060.3C	AT5G04290	4.372	7.891	2.637	1.942	1.632	1.513	ns
IDN2	BcIDN2-1	BraA06g018330.3C	AT3G48670	21.781	24.499	25.195	14.344	11.667	12.687	*
IDN2	BcIDN2-2	BraA06g024650.3C	AT3G48670	4.212	8.029	3.862	1.899	2.16	1.438	ns
SUVR2	BcSUVR2-1	BraA02g030960.3C	AT5G43990	18.147	18.085	19.454	20.344	23.164	19.975	ns
SUVR2	BcSUVR2-2	BraA06g043440.3C	AT5G43990	5.794	5.752	5.178	3.3	3.159	3.87	*
DMS4	BcDMS4	BraA05g014000.3C	AT2G30280	3.017	4.351	3.418	4.029	4.055	4.211	ns
UBP26	BcUBP26	BraA06g017550.3C	AT3G49600	6.706	5.612	5.056	5.01	5.076	4.826	ns
LDL1	BcLDL1-1	BraA09g015540.3C	AT1G62830	6.488	8.843	7.061	5.812	5.154	5.153	ns
LDL1	BcLDL1-2	BraA03g034300.3C	AT1G62830	9.073	9.579	7.366	6.873	6.966	5.961	*
LDL1	BcLDL1-3	BraA04g000860.3C	AT1G62830	4.193	2.967	4.141	2.374	2.301	2.758	ns
LDL2	BcLDL2	BraA01g037870.3C	AT3G13682	5.972	5.872	5.137	5.238	6.249	4.451	ns
JMJ14	BcJMJ14	BraA01g011450.3C	AT4G20400	12.286	11.107	10.442	9.172	8.287	7.948	**
HDA6	BcHDA6	BraA09g007670.3C	AT5G63110	11.394	12.026	11.869	12.224	12.942	12.617	**
HDA6	BcHDA6	BraA06g026700.3C	AT5G63110	3.151	5.086	3.827	3.398	3.851	4.589	ns
HDA6	BcHDA6	BraA06g024220.3C	AT5G63110	0.02	0.026	0.01	0.043	0.067	0.034	*
HDA6	BcHDA6	BraA06g018670.3C	AT5G63110	0.03	0	0	0.033	0.068	0.034	ns
Others
MOM1	BcMOM1-1	BraA09g062970.3C	AT1G08060	5.956	5.416	4.426	3.971	3.534	3.221	*
MOM1	BcMOM1-2	BraA06g005280.3C	AT1G08060	5.004	5.275	3.231	2.438	2.098	1.848	*
DDM1	BcDDM1-1	BraA09g009400.3C	AT5G66750	15.356	19.83	15.039	11.946	12.255	12.069	ns
DDM1	BcDDM1-2	BraA07g017200.3C	AT5G66750	1.367	1.351	1.232	0.842	0.907	0.994	*
