# Supplementary material for: Regulation of transcriptional homeostasis by DNA methylation upon genome duplication in pak choi
Source: Mol Hortic. 2025 Apr 5;5:22. doi: 10.1186/s43897-025-00145-3 (PMC11971760; doi:10.1186/s43897-025-00145-3)
Supplement: Supplementary file 15 — Additional file 15. Table S5. Statistics of read quantity and quality of filtered DNA methylation sequencing data. [file 43897_2025_145_MOESM15_ESM.xlsx]

## Sheet: Sheet1
Supplemental table 5 Statistics of reads quantity and quality of filtered DNA methylation sequencing data.
Samples	Bc2X	Bc4X
Clean Reads (M)	172704626	173263815
Clean Base Number (bp)	27192007050	27384064350
GC (%)	20.45	19.74
Q20 (%)	95.29	95.13
Q30 (%)	89.75	89.45
Average Depth (X)	56	56
Bisulfite Conversion Rate (%)	99.37	99.3
Mapping Rate (%)	68.38	68.49
