# Supplementary material for: Regulation of transcriptional homeostasis by DNA methylation upon genome duplication in pak choi
Source: Mol Hortic. 2025 Apr 5;5:22. doi: 10.1186/s43897-025-00145-3 (PMC11971760; doi:10.1186/s43897-025-00145-3)
Supplement: Supplementary file 16 — Additional file 16. Table S6. Primers used in this study. [file 43897_2025_145_MOESM16_ESM.xlsx]

## Sheet: Sheet1
Supplemental table 6 Primers used in this study
Primers for qRT-PCR	5'-3'
BraA06g003820.3C-F	CTTGCTCCGAGCTGGTGT
BraA06g003820.3C-R	TTGTTGCCCTTGGACGAT
BraA02g037860.3C-F	AGAAACCTTCGCAAAGAACC
BraA02g037860.3C-R	ACCCTGCCTTGAACCACA
BraA04g023880.3C-F	TTCAGGTCCAGGGAAACAG
BraA04g023880.3C-R	TTGATACAATCTTGGCTTGCT
BraA09g040330.3C-F	CTTGGTGTTGAATGGGTCG
BraA09g040330.3C-R	CGGTGATTCTCCGCCTGT
BraA02g011660.3C-F	CACAAGTGGTTAGAAGAGGGAT
BraA02g011660.3C-R	AGTAGAAGCAGCCGAAGACC
BraA01g003990.3C-F	TCGGAACTGGACTGACGC
BraA01g003990.3C-R	GGAGCATTCGGGTTTGTG
BcPIN4-F	CACCAACAACCCATACGC
BcPIN4-R	GCCAAGCAAGACGAGCAT
BcLINC1-F	AGAGGATAGGGCAAATGAA
BcLINC1-R	GCAAAGTTAGCAGCATCAA
BcBZR1-F	AGAACCCTAAACCTTTACCCA
BcBZR1-R	CGCAGAAACCGCATAGAAA
Primers for Chop-PCR	5'-3'
BcPIN4-F	TTTCGTGGGAAAGAGTGGAAAG
BcPIN4-R	TGCAACTACCATCCCTAAAACAC
BcLINC1-F	TGTAAGAAATAGTTTCTTAAAATCAACTACTT
BcLINC1-R	CCTTCTCCAACAGATCTAAAAACC
BcBZR1-F	GACTTTGAACACTTGAATGTGAGAAG
BcBZR1-R	ACGTGGTGTCCGCGG
